# Supplementary material for: Analytical validation and sequencing coverage studies suggest that performance of a liquid biopsy assay is tumor agnostic (DNA-is-DNA)
Source: PLoS One. 2025 Aug 1;20(8):e0329392. doi: 10.1371/journal.pone.0329392 (PMC12316276; doi:10.1371/journal.pone.0329392)
Supplement: S1 File — (ZIP) [file pone.0329392.s001.zip]

Archive with 7 entries (6 files):
- Supplement Tables/
- Supplement Tables/Supplement Tables.docx
- __MACOSX/Supplement Tables/._Supplement Tables.docx
- Supplement Tables/S18 Table.xlsx
- __MACOSX/Supplement Tables/._S18 Table.xlsx
- Supplement Tables/S17 Table.xlsx
- __MACOSX/Supplement Tables/._S17 Table.xlsx
