# Supplementary material for: Analytical validation and sequencing coverage studies suggest that performance of a liquid biopsy assay is tumor agnostic (DNA-is-DNA)
Source: PLoS One. 2025 Aug 1;20(8):e0329392. doi: 10.1371/journal.pone.0329392 (PMC12316276; doi:10.1371/journal.pone.0329392)
Supplement: S1 File — (ZIP) [file pone.0329392.s001.zip › Supplement Tables/S18 Table.xlsx]

## Sheet: Commerical (QC=Qualified)
Target	Tumor Type	N_Samples	Min	Q1	Median	Mean	Q3	Max	SD
ALK_intron_19	breast cancer (nos)	374	380.48	3442.86	3933.65	4575.65	4927.22	13111.77	2003.18
ALK_intron_19	lung cancer (nos)	913	419.96	3449.64	3925.81	4491.94	4876.07	12783.00	1851.61
ALK_intron_19	pancreatobiliary or liver cancer (nos)	218	238.11	3576.38	4244.69	5143.94	6976.84	14128.18	2282.04
ALK_intron_19	prostate cancer (nos)	674	725.39	3475.15	4000.29	4686.21	5170.42	12302.04	2054.48
ALK_intron_19	small intestinal, colorectal, or anal cancer (nos)	228	507.80	3770.76	4423.05	5302.47	7233.97	12367.48	2321.57
ALK_intron_19	unspecified primary cancer (nos)	143	277.02	3531.98	4092.24	4565.93	5059.62	10433.20	1815.18
ATM_target_1	breast cancer (nos)	374	264.20	2552.06	2893.30	3310.27	3609.82	8897.64	1411.13
ATM_target_1	lung cancer (nos)	913	280.05	2567.29	2984.56	3403.67	3748.15	8636.08	1473.57
ATM_target_1	pancreatobiliary or liver cancer (nos)	218	86.72	2693.86	3280.58	3900.16	5312.44	9441.62	1723.27
ATM_target_1	prostate cancer (nos)	674	549.38	2567.80	3024.99	3483.44	3790.40	9017.76	1561.61
ATM_target_1	small intestinal, colorectal, or anal cancer (nos)	228	389.40	2701.88	3258.53	3871.60	5267.06	9628.15	1841.49
ATM_target_1	unspecified primary cancer (nos)	143	202.02	2741.27	3006.52	3412.59	3739.82	6745.06	1347.23
ATM_target_10	breast cancer (nos)	374	274.60	2760.58	3083.84	3533.74	3796.65	9503.84	1453.22
ATM_target_10	lung cancer (nos)	913	322.96	2753.46	3148.41	3587.99	3914.23	10111.78	1485.87
ATM_target_10	pancreatobiliary or liver cancer (nos)	218	116.94	2888.48	3463.94	4137.23	5722.48	10062.29	1787.28
ATM_target_10	prostate cancer (nos)	674	662.59	2738.18	3190.28	3702.31	4014.85	9616.26	1633.26
ATM_target_10	small intestinal, colorectal, or anal cancer (nos)	228	420.00	2968.78	3427.99	4070.85	5502.36	9730.53	1830.67
ATM_target_10	unspecified primary cancer (nos)	143	222.39	2981.12	3235.36	3629.36	4093.52	7220.53	1375.45
ATM_target_11	breast cancer (nos)	374	281.20	2772.86	3169.74	3569.14	3883.69	9079.35	1453.92
ATM_target_11	lung cancer (nos)	913	320.08	2788.95	3236.13	3645.92	3959.00	8848.12	1500.12
ATM_target_11	pancreatobiliary or liver cancer (nos)	218	78.72	2941.82	3540.48	4187.87	5680.44	9352.28	1792.80
ATM_target_11	prostate cancer (nos)	674	636.18	2791.92	3268.98	3758.78	4121.49	9379.95	1640.74
ATM_target_11	small intestinal, colorectal, or anal cancer (nos)	228	408.18	2954.49	3475.12	4082.77	5573.72	9661.51	1849.13
ATM_target_11	unspecified primary cancer (nos)	143	218.42	3000.46	3301.05	3679.54	4106.17	7146.05	1375.81
ATM_target_12	breast cancer (nos)	374	307.26	2943.96	3332.93	3779.15	4116.42	9428.15	1532.98
ATM_target_12	lung cancer (nos)	913	346.42	2941.54	3378.00	3823.78	4199.90	8960.64	1549.91
ATM_target_12	pancreatobiliary or liver cancer (nos)	218	99.15	3069.39	3696.48	4390.10	6122.81	10618.72	1867.71
ATM_target_12	prostate cancer (nos)	674	645.31	2960.58	3424.68	3969.86	4442.65	10630.67	1724.19
ATM_target_12	small intestinal, colorectal, or anal cancer (nos)	228	450.84	3158.55	3675.44	4329.65	5998.73	10163.51	1914.70
ATM_target_12	unspecified primary cancer (nos)	143	225.49	3156.74	3513.97	3888.31	4385.64	7560.93	1459.14
ATM_target_13	breast cancer (nos)	374	274.61	2725.88	3040.56	3401.60	3676.39	8674.27	1306.95
ATM_target_13	lung cancer (nos)	913	315.00	2722.92	3091.51	3466.35	3816.36	8046.20	1333.44
ATM_target_13	pancreatobiliary or liver cancer (nos)	218	95.29	2866.30	3403.78	3943.01	5127.18	7937.65	1584.03
ATM_target_13	prostate cancer (nos)	674	625.07	2741.11	3148.06	3562.58	3872.48	8968.46	1450.59
ATM_target_13	small intestinal, colorectal, or anal cancer (nos)	228	417.45	2872.29	3361.36	3896.29	5158.63	8971.96	1658.93
ATM_target_13	unspecified primary cancer (nos)	143	235.96	2903.60	3215.57	3492.18	4029.95	6606.12	1231.17
ATM_target_14	breast cancer (nos)	374	301.61	2698.29	3099.13	3513.25	3807.97	9571.08	1475.43
ATM_target_14	lung cancer (nos)	913	303.75	2734.38	3160.27	3586.28	3927.82	9102.42	1507.07
ATM_target_14	pancreatobiliary or liver cancer (nos)	218	120.04	2833.37	3471.54	4120.69	5612.31	9468.11	1791.80
ATM_target_14	prostate cancer (nos)	674	614.43	2738.99	3187.26	3684.70	4070.76	9444.05	1605.57
ATM_target_14	small intestinal, colorectal, or anal cancer (nos)	228	358.32	2930.70	3431.70	4044.86	5489.48	9328.78	1814.81
ATM_target_14	unspecified primary cancer (nos)	143	208.34	2946.90	3204.83	3609.88	3992.44	7347.60	1393.86
ATM_target_15	breast cancer (nos)	374	325.24	2779.68	3157.15	3638.61	4010.62	9912.84	1572.13
ATM_target_15	lung cancer (nos)	913	318.56	2795.00	3238.96	3715.60	4056.35	10256.80	1621.20
ATM_target_15	pancreatobiliary or liver cancer (nos)	218	109.94	2928.44	3617.94	4309.85	6002.23	10312.50	1918.49
ATM_target_15	prostate cancer (nos)	674	609.80	2808.31	3288.97	3829.60	4173.92	10568.82	1742.01
ATM_target_15	small intestinal, colorectal, or anal cancer (nos)	228	387.20	2982.99	3588.38	4250.19	5851.82	10692.67	2012.41
ATM_target_15	unspecified primary cancer (nos)	143	237.88	2999.21	3323.42	3753.17	4212.58	7429.72	1495.18
ATM_target_16	breast cancer (nos)	374	346.91	3117.86	3526.01	4053.02	4312.80	11251.16	1693.70
ATM_target_16	lung cancer (nos)	913	333.69	3146.76	3598.41	4116.20	4446.34	10886.59	1728.20
ATM_target_16	pancreatobiliary or liver cancer (nos)	218	126.92	3287.10	3942.60	4749.20	6546.62	11392.46	2085.21
ATM_target_16	prostate cancer (nos)	674	670.20	3155.61	3638.22	4231.08	4669.89	10826.83	1845.23
ATM_target_16	small intestinal, colorectal, or anal cancer (nos)	228	415.28	3390.25	3921.46	4700.45	6611.10	11271.42	2135.93
ATM_target_16	unspecified primary cancer (nos)	143	234.71	3348.66	3694.60	4162.41	4629.32	8763.18	1637.68
ATM_target_17	breast cancer (nos)	374	270.39	3070.80	3470.68	3961.78	4314.70	11140.20	1668.84
ATM_target_17	lung cancer (nos)	913	339.21	3064.73	3517.68	4014.01	4456.27	10070.00	1680.98
ATM_target_17	pancreatobiliary or liver cancer (nos)	218	115.35	3151.98	3857.78	4629.61	6488.90	11262.95	2035.83
ATM_target_17	prostate cancer (nos)	674	644.51	3102.46	3557.44	4151.25	4640.67	10778.47	1842.94
ATM_target_17	small intestinal, colorectal, or anal cancer (nos)	228	388.40	3321.06	3815.32	4575.78	6353.22	10965.51	2067.07
ATM_target_17	unspecified primary cancer (nos)	143	221.88	3272.75	3633.14	4062.04	4570.52	8573.94	1576.06
ATM_target_18	breast cancer (nos)	374	344.85	3172.07	3558.07	3972.30	4239.91	10134.05	1496.96
ATM_target_18	lung cancer (nos)	913	402.55	3194.19	3630.47	4041.29	4395.65	9637.48	1526.56
ATM_target_18	pancreatobiliary or liver cancer (nos)	218	96.73	3302.56	3944.46	4571.43	6236.89	10005.18	1830.58
ATM_target_18	prostate cancer (nos)	674	722.52	3201.43	3632.06	4150.87	4600.77	10117.85	1666.37
ATM_target_18	small intestinal, colorectal, or anal cancer (nos)	228	590.80	3463.31	3930.76	4538.97	6046.50	10257.41	1878.18
ATM_target_18	unspecified primary cancer (nos)	143	268.99	3417.05	3713.75	4072.57	4540.90	7941.00	1430.43
ATM_target_19	breast cancer (nos)	374	337.60	3055.12	3438.40	3866.65	4179.14	9784.45	1514.80
ATM_target_19	lung cancer (nos)	913	396.38	3050.51	3502.05	3915.12	4262.97	9614.75	1524.73
ATM_target_19	pancreatobiliary or liver cancer (nos)	218	69.82	3171.98	3830.89	4471.50	6139.90	10272.97	1841.79
ATM_target_19	prostate cancer (nos)	674	661.85	3081.26	3542.23	4050.99	4548.64	10445.75	1695.68
ATM_target_19	small intestinal, colorectal, or anal cancer (nos)	228	529.26	3288.49	3754.03	4422.88	5992.64	10083.88	1895.46
ATM_target_19	unspecified primary cancer (nos)	143	228.96	3260.98	3599.58	3943.24	4371.96	7727.48	1407.69
ATM_target_2	breast cancer (nos)	374	281.56	2551.19	2889.80	3295.89	3591.06	8859.75	1386.48
ATM_target_2	lung cancer (nos)	913	296.31	2572.62	2984.58	3376.99	3740.77	9250.62	1442.66
ATM_target_2	pancreatobiliary or liver cancer (nos)	218	64.43	2687.34	3269.10	3865.95	5367.15	9162.04	1677.46
ATM_target_2	prostate cancer (nos)	674	550.73	2592.20	3006.74	3466.39	3797.93	8873.53	1530.20
ATM_target_2	small intestinal, colorectal, or anal cancer (nos)	228	390.63	2708.93	3233.53	3825.58	5273.06	9251.22	1788.48
ATM_target_2	unspecified primary cancer (nos)	143	180.95	2746.48	3018.55	3391.05	3699.65	6594.43	1314.72
ATM_target_20	breast cancer (nos)	374	276.03	2979.50	3414.29	3820.05	4182.50	9487.71	1518.43
ATM_target_20	lung cancer (nos)	913	360.92	2999.50	3474.34	3884.18	4315.38	10027.94	1558.94
ATM_target_20	pancreatobiliary or liver cancer (nos)	218	106.31	3085.16	3765.78	4391.49	5992.38	10725.34	1836.68
ATM_target_20	prostate cancer (nos)	674	641.62	3013.53	3500.38	4003.73	4439.65	9829.65	1684.41
ATM_target_20	small intestinal, colorectal, or anal cancer (nos)	228	448.40	3251.92	3770.98	4361.10	5921.50	9750.09	1898.98
ATM_target_20	unspecified primary cancer (nos)	143	241.63	3169.94	3533.90	3896.62	4335.93	7252.49	1428.92
ATM_target_21	breast cancer (nos)	374	279.42	3122.40	3537.62	4016.03	4337.80	10547.05	1640.61
ATM_target_21	lung cancer (nos)	913	383.23	3132.96	3596.84	4071.94	4468.57	10171.67	1655.05
ATM_target_21	pancreatobiliary or liver cancer (nos)	218	120.13	3210.20	3973.84	4644.52	6461.30	11582.23	1982.09
ATM_target_21	prostate cancer (nos)	674	707.61	3147.00	3624.03	4211.90	4697.05	11066.30	1824.31
ATM_target_21	small intestinal, colorectal, or anal cancer (nos)	228	454.81	3370.69	3935.59	4629.61	6386.00	10862.98	2060.96
ATM_target_21	unspecified primary cancer (nos)	143	262.27	3337.45	3706.25	4100.79	4709.51	8389.58	1547.02
ATM_target_22	breast cancer (nos)	374	311.42	3044.96	3434.92	3952.39	4283.26	10593.85	1662.52
ATM_target_22	lung cancer (nos)	913	356.52	3043.65	3503.79	4007.56	4388.22	10457.16	1688.35
ATM_target_22	pancreatobiliary or liver cancer (nos)	218	110.21	3172.35	3871.14	4622.28	6374.63	10998.18	2035.42
ATM_target_22	prostate cancer (nos)	674	650.35	3056.75	3523.55	4125.01	4621.36	10921.32	1844.38
ATM_target_22	small intestinal, colorectal, or anal cancer (nos)	228	471.67	3274.80	3807.27	4596.36	6444.54	11491.48	2136.61
ATM_target_22	unspecified primary cancer (nos)	143	218.66	3238.29	3630.80	4063.17	4686.65	8249.58	1599.28
ATM_target_23	breast cancer (nos)	374	288.84	2899.06	3237.48	3615.29	3961.18	8705.29	1372.50
ATM_target_23	lung cancer (nos)	913	372.64	2873.11	3287.06	3666.15	3983.98	8898.30	1419.27
ATM_target_23	pancreatobiliary or liver cancer (nos)	218	73.47	2997.40	3600.46	4142.60	5527.61	9798.91	1676.88
ATM_target_23	prostate cancer (nos)	674	649.82	2911.52	3363.08	3783.45	4147.60	9349.53	1544.52
ATM_target_23	small intestinal, colorectal, or anal cancer (nos)	228	423.08	3137.50	3575.47	4124.47	5400.20	9811.25	1765.04
ATM_target_23	unspecified primary cancer (nos)	143	228.55	3113.01	3441.46	3714.12	4161.50	6979.02	1292.71
ATM_target_24	breast cancer (nos)	374	253.92	2747.10	3117.87	3484.37	3840.10	8888.13	1396.55
ATM_target_24	lung cancer (nos)	913	313.70	2723.38	3168.30	3547.82	3929.72	9112.61	1451.23
ATM_target_24	pancreatobiliary or liver cancer (nos)	218	110.32	2858.51	3475.12	4057.43	5602.09	9762.80	1741.98
ATM_target_24	prostate cancer (nos)	674	585.46	2731.04	3203.14	3661.44	4004.96	9444.28	1585.03
ATM_target_24	small intestinal, colorectal, or anal cancer (nos)	228	417.02	2890.05	3427.85	3986.29	5344.36	9643.87	1800.90
ATM_target_24	unspecified primary cancer (nos)	143	176.39	2907.53	3242.04	3568.50	4026.47	6745.45	1328.37
ATM_target_25	breast cancer (nos)	374	261.75	2953.06	3322.14	3778.17	4075.98	9891.18	1549.45
ATM_target_25	lung cancer (nos)	913	318.67	2919.03	3373.49	3821.28	4174.77	9487.96	1576.38
ATM_target_25	pancreatobiliary or liver cancer (nos)	218	118.88	3067.57	3745.26	4403.64	6111.26	10071.39	1888.11
ATM_target_25	prostate cancer (nos)	674	672.02	2944.38	3414.26	3954.35	4433.62	10363.38	1723.64
ATM_target_25	small intestinal, colorectal, or anal cancer (nos)	228	401.10	3189.79	3665.57	4329.88	6010.17	10046.71	1916.38
ATM_target_25	unspecified primary cancer (nos)	143	249.03	3150.07	3441.83	3870.75	4364.69	7515.54	1468.89
ATM_target_26	breast cancer (nos)	374	269.38	2737.61	3070.01	3419.64	3648.50	8484.28	1311.92
ATM_target_26	lung cancer (nos)	913	352.98	2729.87	3138.75	3499.14	3795.46	8215.08	1363.02
ATM_target_26	pancreatobiliary or liver cancer (nos)	218	94.82	2894.48	3490.56	3981.85	5198.55	8476.39	1620.26
ATM_target_26	prostate cancer (nos)	674	607.08	2771.54	3196.04	3601.40	3883.83	9034.22	1486.39
ATM_target_26	small intestinal, colorectal, or anal cancer (nos)	228	404.75	2933.12	3392.82	3931.51	5145.28	8994.57	1703.55
ATM_target_26	unspecified primary cancer (nos)	143	206.78	2951.28	3219.65	3529.00	4062.00	6911.94	1257.83
ATM_target_27	breast cancer (nos)	374	297.93	2744.98	3122.46	3488.01	3856.97	8806.25	1376.50
ATM_target_27	lung cancer (nos)	913	299.07	2772.22	3191.35	3575.00	3903.72	8418.78	1437.52
ATM_target_27	pancreatobiliary or liver cancer (nos)	218	82.95	2911.46	3502.88	4086.83	5516.61	8882.25	1712.24
ATM_target_27	prostate cancer (nos)	674	601.85	2765.68	3215.76	3648.49	3968.54	9325.57	1523.44
ATM_target_27	small intestinal, colorectal, or anal cancer (nos)	228	410.25	2957.38	3439.02	3987.42	5340.72	9247.97	1748.63
ATM_target_27	unspecified primary cancer (nos)	143	234.28	2948.22	3277.08	3606.26	4099.55	6911.38	1318.95
ATM_target_28	breast cancer (nos)	374	324.61	2834.90	3216.44	3588.09	3896.30	8703.76	1398.53
ATM_target_28	lung cancer (nos)	913	353.63	2855.60	3286.71	3657.66	3969.74	8694.20	1444.43
ATM_target_28	pancreatobiliary or liver cancer (nos)	218	93.92	2939.52	3541.92	4168.98	5638.75	8774.31	1734.77
ATM_target_28	prostate cancer (nos)	674	651.43	2832.42	3304.27	3748.82	4174.26	9367.67	1543.32
ATM_target_28	small intestinal, colorectal, or anal cancer (nos)	228	410.24	3045.87	3544.01	4093.64	5565.88	9352.14	1777.17
ATM_target_28	unspecified primary cancer (nos)	143	219.47	3020.78	3357.34	3673.76	4137.23	6922.44	1343.39
ATM_target_29	breast cancer (nos)	374	255.16	3239.94	3679.72	4169.44	4454.94	11631.99	1705.01
ATM_target_29	lung cancer (nos)	913	409.93	3264.49	3742.86	4245.66	4668.36	9864.05	1717.44
ATM_target_29	pancreatobiliary or liver cancer (nos)	218	115.01	3398.75	4127.21	4860.80	6708.59	11088.70	2065.50
ATM_target_29	prostate cancer (nos)	674	733.66	3278.44	3780.36	4363.23	4877.00	11038.12	1868.59
ATM_target_29	small intestinal, colorectal, or anal cancer (nos)	228	471.44	3552.40	4023.44	4805.97	6654.68	11352.75	2101.57
ATM_target_29	unspecified primary cancer (nos)	143	268.67	3482.44	3858.74	4280.82	4769.92	8791.40	1619.49
ATM_target_3	breast cancer (nos)	374	413.57	2912.66	3251.85	3590.68	3851.20	8844.69	1286.35
ATM_target_3	lung cancer (nos)	913	415.53	2913.07	3349.45	3653.54	3961.18	8240.81	1314.09
ATM_target_3	pancreatobiliary or liver cancer (nos)	218	65.92	3039.40	3631.07	4086.90	5318.35	8225.01	1532.00
ATM_target_3	prostate cancer (nos)	674	792.86	2944.50	3364.93	3753.93	4055.92	8974.10	1409.84
ATM_target_3	small intestinal, colorectal, or anal cancer (nos)	228	534.54	3155.97	3582.80	4070.82	5262.77	8732.03	1636.51
ATM_target_3	unspecified primary cancer (nos)	143	238.22	3121.90	3414.26	3671.94	4189.25	6732.85	1191.04
ATM_target_30	breast cancer (nos)	374	282.91	2658.16	3037.59	3349.16	3632.02	8001.39	1280.09
ATM_target_30	lung cancer (nos)	913	284.60	2688.67	3141.35	3450.83	3809.97	8115.68	1348.86
ATM_target_30	pancreatobiliary or liver cancer (nos)	218	94.16	2803.18	3420.03	3889.83	5079.40	7915.09	1575.75
ATM_target_30	prostate cancer (nos)	674	568.46	2677.42	3162.19	3536.07	3827.39	8801.38	1440.64
ATM_target_30	small intestinal, colorectal, or anal cancer (nos)	228	403.92	2839.69	3329.12	3776.05	4866.74	8406.71	1620.19
ATM_target_30	unspecified primary cancer (nos)	143	211.88	2850.92	3173.89	3441.20	3923.37	6837.64	1224.21
ATM_target_31	breast cancer (nos)	374	281.99	2805.00	3175.35	3598.47	3826.15	9283.89	1448.12
ATM_target_31	lung cancer (nos)	913	372.97	2818.80	3232.13	3649.04	4004.40	8831.92	1476.71
ATM_target_31	pancreatobiliary or liver cancer (nos)	218	99.20	2936.80	3546.20	4179.40	5560.83	9620.05	1778.59
ATM_target_31	prostate cancer (nos)	674	628.37	2821.82	3267.47	3772.90	4077.24	9951.47	1633.96
ATM_target_31	small intestinal, colorectal, or anal cancer (nos)	228	392.07	3015.95	3503.62	4114.05	5460.48	9694.17	1825.61
ATM_target_31	unspecified primary cancer (nos)	143	244.16	3029.19	3362.86	3690.22	4287.12	7598.37	1375.52
ATM_target_32	breast cancer (nos)	374	280.78	2756.94	3180.98	3552.28	3860.44	8839.18	1407.33
ATM_target_32	lung cancer (nos)	913	315.39	2820.34	3284.88	3663.40	4029.55	8485.64	1470.36
ATM_target_32	pancreatobiliary or liver cancer (nos)	218	77.66	2966.07	3586.47	4167.97	5642.94	8954.18	1733.98
ATM_target_32	prostate cancer (nos)	674	626.86	2831.81	3333.74	3750.76	4105.26	9481.76	1570.57
ATM_target_32	small intestinal, colorectal, or anal cancer (nos)	228	419.43	3054.64	3556.51	4102.03	5445.84	9512.48	1791.31
ATM_target_32	unspecified primary cancer (nos)	143	185.47	3020.20	3350.65	3669.35	4165.09	6912.40	1338.79
ATM_target_33	breast cancer (nos)	374	251.68	2904.00	3323.49	3729.48	4017.61	9385.62	1480.98
ATM_target_33	lung cancer (nos)	913	350.35	2936.41	3372.16	3805.80	4172.12	8792.16	1528.19
ATM_target_33	pancreatobiliary or liver cancer (nos)	218	76.88	3081.00	3709.78	4368.12	6036.23	9686.95	1830.40
ATM_target_33	prostate cancer (nos)	674	649.84	2940.76	3424.61	3917.07	4345.57	9756.79	1636.28
ATM_target_33	small intestinal, colorectal, or anal cancer (nos)	228	387.05	3162.41	3624.67	4255.01	5756.02	9599.19	1832.37
ATM_target_33	unspecified primary cancer (nos)	143	232.24	3165.04	3448.31	3841.63	4354.06	7525.40	1428.40
ATM_target_34	breast cancer (nos)	374	275.78	2972.84	3342.21	3810.92	4101.80	9673.03	1559.30
ATM_target_34	lung cancer (nos)	913	342.89	2959.68	3435.73	3879.04	4271.57	9122.62	1598.02
ATM_target_34	pancreatobiliary or liver cancer (nos)	218	113.12	3087.93	3738.06	4461.30	6172.95	10374.45	1925.80
ATM_target_34	prostate cancer (nos)	674	667.24	2975.68	3451.53	4007.29	4479.56	10146.42	1753.33
ATM_target_34	small intestinal, colorectal, or anal cancer (nos)	228	414.50	3235.15	3728.57	4384.59	6006.33	10457.25	1955.19
ATM_target_34	unspecified primary cancer (nos)	143	233.62	3197.96	3535.17	3940.55	4406.01	7530.18	1503.60
ATM_target_35	breast cancer (nos)	374	311.36	2812.71	3165.00	3565.29	3892.66	9275.59	1429.13
ATM_target_35	lung cancer (nos)	913	350.89	2754.57	3183.72	3584.24	3930.76	8984.62	1450.67
ATM_target_35	pancreatobiliary or liver cancer (nos)	218	63.87	2919.33	3475.88	4130.91	5746.02	10433.24	1755.46
ATM_target_35	prostate cancer (nos)	674	646.79	2775.96	3241.26	3733.94	4176.18	9999.35	1625.20
ATM_target_35	small intestinal, colorectal, or anal cancer (nos)	228	427.86	2950.81	3443.04	4056.70	5459.25	9508.49	1800.27
ATM_target_35	unspecified primary cancer (nos)	143	218.60	2974.46	3298.37	3635.79	4108.90	7163.96	1335.60
ATM_target_36	breast cancer (nos)	374	236.88	2623.22	2976.73	3332.25	3572.51	8598.43	1319.18
ATM_target_36	lung cancer (nos)	913	314.04	2604.22	3009.68	3369.86	3721.26	8299.40	1343.17
ATM_target_36	pancreatobiliary or liver cancer (nos)	218	89.15	2702.24	3231.86	3836.17	5193.94	10292.06	1623.13
ATM_target_36	prostate cancer (nos)	674	567.33	2630.93	3036.78	3484.79	3898.96	8989.82	1469.41
ATM_target_36	small intestinal, colorectal, or anal cancer (nos)	228	399.89	2817.43	3229.06	3805.59	5154.68	8839.11	1653.74
ATM_target_36	unspecified primary cancer (nos)	143	185.84	2807.67	3097.40	3400.51	3844.83	6676.72	1231.95
ATM_target_37	breast cancer (nos)	374	260.88	2962.41	3338.70	3847.36	4154.70	10612.70	1636.48
ATM_target_37	lung cancer (nos)	913	335.42	2962.78	3383.62	3895.65	4326.87	10261.95	1651.04
ATM_target_37	pancreatobiliary or liver cancer (nos)	218	100.88	3104.44	3767.41	4509.34	6206.17	11881.25	2011.52
ATM_target_37	prostate cancer (nos)	674	626.49	2988.15	3407.02	4023.25	4467.74	11052.22	1823.74
ATM_target_37	small intestinal, colorectal, or anal cancer (nos)	228	437.95	3231.30	3713.81	4479.99	6166.77	11128.88	2055.26
ATM_target_37	unspecified primary cancer (nos)	143	217.18	3161.65	3527.38	3965.41	4440.64	8559.00	1564.94
ATM_target_38	breast cancer (nos)	374	329.18	2721.50	3070.08	3460.74	3737.67	8895.52	1394.55
ATM_target_38	lung cancer (nos)	913	348.36	2726.82	3136.68	3536.65	3848.75	9123.64	1444.44
ATM_target_38	pancreatobiliary or liver cancer (nos)	218	73.06	2886.30	3411.81	4021.95	5395.79	9122.08	1706.47
ATM_target_38	prostate cancer (nos)	674	601.53	2737.46	3165.53	3645.33	3985.63	9361.44	1578.07
ATM_target_38	small intestinal, colorectal, or anal cancer (nos)	228	415.11	2885.70	3358.07	3968.23	5237.31	9741.43	1791.14
ATM_target_38	unspecified primary cancer (nos)	143	194.97	2941.77	3230.75	3575.32	4062.31	6873.68	1324.00
ATM_target_39	breast cancer (nos)	374	296.72	2891.97	3324.50	3729.15	4155.50	9456.11	1490.58
ATM_target_39	lung cancer (nos)	913	321.35	2944.35	3394.62	3816.19	4240.28	9448.08	1547.33
ATM_target_39	pancreatobiliary or liver cancer (nos)	218	117.65	3072.43	3772.47	4344.75	5979.62	10014.11	1843.39
ATM_target_39	prostate cancer (nos)	674	638.47	2930.01	3427.02	3923.95	4386.16	9993.81	1670.30
ATM_target_39	small intestinal, colorectal, or anal cancer (nos)	228	428.64	3130.34	3654.82	4298.10	5883.22	10132.85	1937.12
ATM_target_39	unspecified primary cancer (nos)	143	231.75	3095.67	3430.53	3825.88	4351.60	7211.03	1438.06
ATM_target_4	breast cancer (nos)	374	270.77	2449.70	2762.32	3144.89	3383.54	8069.16	1292.64
ATM_target_4	lung cancer (nos)	913	297.58	2464.62	2858.86	3204.29	3473.44	8305.78	1308.50
ATM_target_4	pancreatobiliary or liver cancer (nos)	218	55.19	2585.02	3091.48	3643.71	4908.46	8339.73	1542.16
ATM_target_4	prostate cancer (nos)	674	545.00	2476.18	2849.45	3232.86	3469.43	7791.93	1333.05
ATM_target_4	small intestinal, colorectal, or anal cancer (nos)	228	370.27	2641.71	3111.11	3635.31	4851.50	8817.63	1658.14
ATM_target_4	unspecified primary cancer (nos)	143	196.67	2623.72	2863.75	3212.71	3598.66	6181.12	1200.02
ATM_target_40	breast cancer (nos)	374	286.43	2931.98	3348.64	3742.74	4017.10	10193.75	1486.60
ATM_target_40	lung cancer (nos)	913	346.12	2938.05	3379.11	3810.57	4150.25	10016.00	1537.27
ATM_target_40	pancreatobiliary or liver cancer (nos)	218	110.95	3060.05	3693.60	4355.73	5967.17	10317.52	1846.16
ATM_target_40	prostate cancer (nos)	674	676.17	2964.00	3413.93	3930.28	4393.73	10073.30	1662.17
ATM_target_40	small intestinal, colorectal, or anal cancer (nos)	228	409.82	3187.24	3651.03	4301.44	5880.77	10436.37	1877.78
ATM_target_40	unspecified primary cancer (nos)	143	231.30	3135.51	3454.96	3848.11	4305.30	7596.31	1429.07
ATM_target_41	breast cancer (nos)	374	301.18	3183.87	3571.62	4105.25	4392.99	11691.56	1699.76
ATM_target_41	lung cancer (nos)	913	399.86	3185.07	3649.43	4172.46	4546.96	11392.68	1729.89
ATM_target_41	pancreatobiliary or liver cancer (nos)	218	130.72	3344.11	4015.88	4806.86	6715.20	11440.02	2093.57
ATM_target_41	prostate cancer (nos)	674	701.03	3206.91	3680.90	4309.97	4825.04	11493.15	1890.47
ATM_target_41	small intestinal, colorectal, or anal cancer (nos)	228	460.15	3487.00	4025.18	4780.56	6598.53	11356.18	2113.19
ATM_target_41	unspecified primary cancer (nos)	143	270.25	3411.78	3744.35	4234.34	4732.36	8912.72	1633.55
ATM_target_42	breast cancer (nos)	374	451.47	3029.78	3340.72	3723.92	3969.34	9317.10	1362.27
ATM_target_42	lung cancer (nos)	913	451.71	3016.29	3438.85	3801.17	4078.02	8481.96	1395.28
ATM_target_42	pancreatobiliary or liver cancer (nos)	218	89.54	3146.29	3740.05	4305.51	5717.75	8969.08	1679.85
ATM_target_42	prostate cancer (nos)	674	881.22	3055.60	3467.21	3907.14	4368.04	9517.59	1508.82
ATM_target_42	small intestinal, colorectal, or anal cancer (nos)	228	591.69	3209.23	3637.37	4231.16	5652.86	9098.57	1722.09
ATM_target_42	unspecified primary cancer (nos)	143	278.73	3208.42	3485.39	3831.63	4236.22	7218.55	1313.96
ATM_target_43	breast cancer (nos)	374	235.37	2795.58	3174.86	3557.52	3896.08	8832.75	1423.81
ATM_target_43	lung cancer (nos)	913	302.97	2791.32	3244.54	3632.93	4055.60	8826.61	1479.25
ATM_target_43	pancreatobiliary or liver cancer (nos)	218	84.47	2923.36	3539.84	4167.34	5531.39	9760.59	1777.88
ATM_target_43	prostate cancer (nos)	674	617.02	2798.69	3273.05	3745.14	4052.80	9637.13	1620.58
ATM_target_43	small intestinal, colorectal, or anal cancer (nos)	228	390.28	2900.85	3523.92	4084.22	5483.05	9844.54	1857.13
ATM_target_43	unspecified primary cancer (nos)	143	239.63	2980.42	3312.67	3663.05	4219.85	7043.42	1362.50
ATM_target_44	breast cancer (nos)	374	308.20	2868.57	3219.86	3633.60	3863.16	10150.10	1459.34
ATM_target_44	lung cancer (nos)	913	328.75	2841.08	3250.83	3688.83	3976.25	9987.62	1498.85
ATM_target_44	pancreatobiliary or liver cancer (nos)	218	112.68	2966.17	3572.86	4237.60	5837.57	10382.18	1816.18
ATM_target_44	prostate cancer (nos)	674	637.04	2886.04	3315.89	3803.70	4254.30	9900.98	1620.66
ATM_target_44	small intestinal, colorectal, or anal cancer (nos)	228	438.78	3107.89	3554.51	4179.71	5658.60	9474.96	1803.70
ATM_target_44	unspecified primary cancer (nos)	143	214.04	3016.05	3381.96	3737.69	4136.76	7970.58	1395.64
ATM_target_45	breast cancer (nos)	374	394.53	2900.10	3250.68	3616.05	3867.53	9018.78	1352.60
ATM_target_45	lung cancer (nos)	913	405.34	2896.28	3293.60	3664.00	3997.27	8664.41	1384.09
ATM_target_45	pancreatobiliary or liver cancer (nos)	218	96.11	3009.93	3569.54	4169.58	5556.89	9929.03	1668.48
ATM_target_45	prostate cancer (nos)	674	702.31	2934.09	3336.46	3790.58	4182.56	9742.34	1521.63
ATM_target_45	small intestinal, colorectal, or anal cancer (nos)	228	471.21	3123.10	3566.43	4151.05	5443.50	9609.95	1744.44
ATM_target_45	unspecified primary cancer (nos)	143	232.71	3073.18	3391.72	3724.80	4090.54	7206.07	1306.60
ATM_target_46	breast cancer (nos)	374	289.34	2853.21	3215.84	3632.06	3858.12	9793.91	1471.69
ATM_target_46	lung cancer (nos)	913	356.75	2823.11	3245.19	3671.09	4043.91	9758.09	1494.53
ATM_target_46	pancreatobiliary or liver cancer (nos)	218	99.64	2959.88	3541.63	4209.04	5721.73	10285.57	1798.45
ATM_target_46	prostate cancer (nos)	674	598.60	2873.88	3282.39	3785.90	4215.10	10038.82	1616.92
ATM_target_46	small intestinal, colorectal, or anal cancer (nos)	228	419.17	3087.29	3530.40	4181.04	5732.02	9457.95	1846.78
ATM_target_46	unspecified primary cancer (nos)	143	222.67	3023.64	3358.52	3728.19	4117.48	7369.29	1394.40
ATM_target_47	breast cancer (nos)	374	258.78	2888.32	3243.92	3666.11	3938.70	9663.06	1454.72
ATM_target_47	lung cancer (nos)	913	368.60	2886.58	3297.62	3729.05	4081.19	8753.27	1483.92
ATM_target_47	pancreatobiliary or liver cancer (nos)	218	86.86	3027.14	3599.32	4253.83	5722.13	10025.72	1779.90
ATM_target_47	prostate cancer (nos)	674	635.92	2928.08	3359.24	3865.21	4271.86	10166.77	1640.78
ATM_target_47	small intestinal, colorectal, or anal cancer (nos)	228	372.48	3114.11	3594.40	4234.14	5764.10	9905.54	1844.31
ATM_target_47	unspecified primary cancer (nos)	143	252.32	3087.94	3398.36	3780.01	4252.54	7543.73	1386.03
ATM_target_48	breast cancer (nos)	374	273.45	2883.75	3266.40	3662.41	4006.19	9087.45	1444.17
ATM_target_48	lung cancer (nos)	913	357.77	2879.63	3290.79	3700.91	4092.00	8829.23	1463.06
ATM_target_48	pancreatobiliary or liver cancer (nos)	218	98.03	3004.45	3601.51	4234.26	5829.88	9721.09	1762.69
ATM_target_48	prostate cancer (nos)	674	678.92	2913.76	3339.25	3845.26	4288.54	10049.15	1630.86
ATM_target_48	small intestinal, colorectal, or anal cancer (nos)	228	412.06	3125.20	3595.10	4200.28	5703.76	9508.91	1812.65
ATM_target_48	unspecified primary cancer (nos)	143	251.85	3097.44	3399.04	3765.82	4203.26	7577.60	1376.90
ATM_target_49	breast cancer (nos)	374	253.46	2901.43	3249.99	3707.42	3928.99	9697.22	1494.16
ATM_target_49	lung cancer (nos)	913	331.26	2903.05	3295.28	3753.09	4145.69	9634.34	1510.85
ATM_target_49	pancreatobiliary or liver cancer (nos)	218	105.56	3010.61	3611.73	4296.41	5879.25	10551.81	1824.22
ATM_target_49	prostate cancer (nos)	674	636.24	2930.55	3338.82	3887.89	4338.96	9984.02	1668.42
ATM_target_49	small intestinal, colorectal, or anal cancer (nos)	228	428.89	3175.90	3597.82	4245.87	5706.94	10054.50	1846.68
ATM_target_49	unspecified primary cancer (nos)	143	230.56	3085.73	3412.27	3815.46	4290.85	7949.08	1433.59
ATM_target_5	breast cancer (nos)	374	351.53	2874.23	3202.30	3605.19	3937.38	8704.62	1382.87
ATM_target_5	lung cancer (nos)	913	393.51	2856.74	3280.70	3648.21	3973.26	8620.62	1397.77
ATM_target_5	pancreatobiliary or liver cancer (nos)	218	91.34	2987.06	3541.30	4140.71	5570.07	8918.31	1670.79
ATM_target_5	prostate cancer (nos)	674	685.13	2895.98	3330.43	3773.71	4180.40	9945.62	1536.82
ATM_target_5	small intestinal, colorectal, or anal cancer (nos)	228	523.76	3095.43	3530.84	4117.41	5483.02	9698.49	1772.07
ATM_target_5	unspecified primary cancer (nos)	143	237.71	3043.21	3337.24	3688.77	4169.70	7033.74	1288.16
ATM_target_50	breast cancer (nos)	374	254.02	2626.49	2911.61	3229.85	3433.18	7921.61	1201.59
ATM_target_50	lung cancer (nos)	913	307.35	2596.59	2968.15	3280.46	3575.48	7714.75	1238.84
ATM_target_50	pancreatobiliary or liver cancer (nos)	218	87.98	2741.95	3287.74	3728.94	4891.34	8522.06	1470.57
ATM_target_50	prostate cancer (nos)	674	630.25	2622.13	3002.65	3390.26	3648.17	8608.92	1366.02
ATM_target_50	small intestinal, colorectal, or anal cancer (nos)	228	428.80	2780.25	3179.05	3668.78	4810.26	8476.11	1552.24
ATM_target_50	unspecified primary cancer (nos)	143	189.32	2769.23	3033.92	3317.07	3685.36	6255.38	1155.26
ATM_target_51	breast cancer (nos)	374	308.33	3039.98	3422.35	3890.90	4252.12	10418.50	1585.98
ATM_target_51	lung cancer (nos)	913	325.36	3049.54	3508.52	3981.27	4364.12	10584.89	1637.93
ATM_target_51	pancreatobiliary or liver cancer (nos)	218	108.67	3187.41	3844.46	4556.32	6340.24	10129.31	1944.07
ATM_target_51	prostate cancer (nos)	674	722.64	3077.56	3532.91	4091.64	4543.48	10690.87	1767.74
ATM_target_51	small intestinal, colorectal, or anal cancer (nos)	228	461.89	3308.36	3806.30	4480.05	6160.91	10358.12	1966.49
ATM_target_51	unspecified primary cancer (nos)	143	225.22	3278.97	3622.69	4028.60	4541.50	7917.96	1513.60
ATM_target_52	breast cancer (nos)	374	299.90	3020.07	3401.88	3778.74	4079.58	9544.71	1436.51
ATM_target_52	lung cancer (nos)	913	412.88	3021.73	3485.11	3866.78	4240.42	9393.08	1493.22
ATM_target_52	pancreatobiliary or liver cancer (nos)	218	98.58	3138.11	3786.17	4385.73	5915.99	9303.15	1767.43
ATM_target_52	prostate cancer (nos)	674	709.24	3033.69	3505.52	3959.30	4404.33	9630.99	1596.60
ATM_target_52	small intestinal, colorectal, or anal cancer (nos)	228	414.74	3248.90	3691.99	4296.44	5709.14	9518.34	1796.32
ATM_target_52	unspecified primary cancer (nos)	143	264.55	3239.36	3583.10	3880.42	4365.15	7543.03	1392.94
ATM_target_53	breast cancer (nos)	374	336.40	2759.76	3117.84	3471.47	3810.50	8555.71	1334.44
ATM_target_53	lung cancer (nos)	913	353.42	2763.52	3165.61	3525.16	3872.19	8809.25	1375.14
ATM_target_53	pancreatobiliary or liver cancer (nos)	218	105.83	2893.86	3419.57	3989.74	5332.92	9837.09	1645.69
ATM_target_53	prostate cancer (nos)	674	667.49	2788.07	3202.48	3641.09	3941.56	9103.48	1498.71
ATM_target_53	small intestinal, colorectal, or anal cancer (nos)	228	522.80	2940.06	3438.02	3976.96	5363.43	9299.30	1733.10
ATM_target_53	unspecified primary cancer (nos)	143	177.12	2927.80	3283.69	3544.07	3902.57	6594.49	1252.51
ATM_target_54	breast cancer (nos)	374	320.73	2955.37	3358.94	3754.93	4043.57	9618.26	1466.36
ATM_target_54	lung cancer (nos)	913	344.50	2936.92	3386.39	3793.43	4125.38	9044.11	1501.04
ATM_target_54	pancreatobiliary or liver cancer (nos)	218	99.20	3106.53	3725.70	4328.28	5940.42	9840.85	1791.11
ATM_target_54	prostate cancer (nos)	674	618.99	2998.36	3438.34	3936.69	4346.94	10063.03	1650.84
ATM_target_54	small intestinal, colorectal, or anal cancer (nos)	228	409.24	3205.37	3691.68	4287.57	5810.72	9476.32	1828.16
ATM_target_54	unspecified primary cancer (nos)	143	199.23	3145.89	3515.18	3842.12	4319.20	7740.07	1396.21
ATM_target_55	breast cancer (nos)	374	326.29	3176.54	3548.92	4034.42	4312.39	10918.18	1599.79
ATM_target_55	lung cancer (nos)	913	356.85	3200.88	3667.60	4136.99	4502.14	9688.14	1657.10
ATM_target_55	pancreatobiliary or liver cancer (nos)	218	159.05	3349.14	4003.00	4727.97	6445.75	10534.22	1996.92
ATM_target_55	prostate cancer (nos)	674	766.02	3200.67	3686.85	4249.51	4775.71	10634.42	1783.36
ATM_target_55	small intestinal, colorectal, or anal cancer (nos)	228	460.18	3445.73	3986.68	4678.45	6350.09	10989.38	2037.31
ATM_target_55	unspecified primary cancer (nos)	143	271.14	3396.08	3767.98	4195.09	4704.05	8261.19	1584.34
ATM_target_56	breast cancer (nos)	374	310.33	2947.01	3333.00	3752.48	4026.56	9924.48	1493.45
ATM_target_56	lung cancer (nos)	913	320.81	2918.59	3358.82	3794.98	4188.81	9912.41	1527.54
ATM_target_56	pancreatobiliary or liver cancer (nos)	218	93.82	3093.52	3701.91	4369.89	6130.08	10293.47	1843.97
ATM_target_56	prostate cancer (nos)	674	699.22	2968.60	3404.22	3934.01	4405.43	9964.11	1676.61
ATM_target_56	small intestinal, colorectal, or anal cancer (nos)	228	423.79	3211.57	3656.06	4292.04	5749.73	9930.93	1851.91
ATM_target_56	unspecified primary cancer (nos)	143	262.65	3138.64	3507.10	3859.15	4346.18	7762.99	1425.20
ATM_target_57	breast cancer (nos)	374	300.56	2769.26	3103.20	3438.68	3729.04	8733.19	1279.87
ATM_target_57	lung cancer (nos)	913	378.02	2769.86	3172.79	3502.96	3835.30	8378.93	1333.23
ATM_target_57	pancreatobiliary or liver cancer (nos)	218	94.05	2887.34	3445.96	3941.70	5122.41	8929.34	1557.61
ATM_target_57	prostate cancer (nos)	674	633.95	2807.69	3228.46	3600.54	3933.35	8842.23	1415.91
ATM_target_57	small intestinal, colorectal, or anal cancer (nos)	228	386.02	2984.61	3420.11	3934.15	5179.25	8996.43	1657.81
ATM_target_57	unspecified primary cancer (nos)	143	226.83	2943.60	3241.71	3540.79	4030.76	6654.60	1232.20
ATM_target_58	breast cancer (nos)	374	293.10	2786.70	3202.56	3661.53	3959.78	9859.08	1555.34
ATM_target_58	lung cancer (nos)	913	309.88	2829.92	3291.62	3765.39	4147.95	9429.51	1617.04
ATM_target_58	pancreatobiliary or liver cancer (nos)	218	119.96	2976.08	3596.00	4349.17	6154.98	10486.25	1936.94
ATM_target_58	prostate cancer (nos)	674	609.05	2851.87	3342.29	3826.91	4164.30	9584.80	1681.04
ATM_target_58	small intestinal, colorectal, or anal cancer (nos)	228	406.69	2991.48	3557.35	4248.02	5958.85	10192.02	1973.39
ATM_target_58	unspecified primary cancer (nos)	143	188.76	3048.15	3351.77	3784.82	4202.31	7333.56	1499.99
ATM_target_59	breast cancer (nos)	374	316.35	3030.77	3373.40	3843.22	4069.06	10811.45	1544.31
ATM_target_59	lung cancer (nos)	913	368.32	3011.18	3434.08	3878.03	4174.54	8870.69	1539.41
ATM_target_59	pancreatobiliary or liver cancer (nos)	218	99.92	3102.64	3678.09	4422.28	6058.34	10354.45	1868.95
ATM_target_59	prostate cancer (nos)	674	725.46	3036.40	3484.11	4024.65	4458.42	10293.10	1704.37
ATM_target_59	small intestinal, colorectal, or anal cancer (nos)	228	437.06	3285.85	3735.39	4388.35	5927.58	10211.22	1868.39
ATM_target_59	unspecified primary cancer (nos)	143	204.12	3214.90	3537.80	3928.56	4360.38	8379.28	1464.75
ATM_target_6	breast cancer (nos)	374	266.98	2929.02	3313.86	3747.56	4094.28	9729.71	1520.92
ATM_target_6	lung cancer (nos)	913	358.17	2932.10	3365.48	3801.02	4179.54	9138.51	1543.27
ATM_target_6	pancreatobiliary or liver cancer (nos)	218	108.30	3072.51	3707.40	4355.12	6008.16	10170.48	1846.41
ATM_target_6	prostate cancer (nos)	674	704.30	2960.96	3414.31	3948.03	4423.33	10397.52	1708.90
ATM_target_6	small intestinal, colorectal, or anal cancer (nos)	228	435.48	3161.11	3646.46	4299.43	5886.02	10208.75	1894.38
ATM_target_6	unspecified primary cancer (nos)	143	240.99	3137.30	3470.63	3844.37	4330.92	7604.11	1424.45
ATM_target_60	breast cancer (nos)	374	309.88	2928.39	3333.06	3759.76	4092.11	9509.88	1500.58
ATM_target_60	lung cancer (nos)	913	337.94	2963.01	3387.97	3831.61	4118.88	9164.73	1540.37
ATM_target_60	pancreatobiliary or liver cancer (nos)	218	147.61	3099.11	3720.96	4387.88	6005.65	10804.80	1849.75
ATM_target_60	prostate cancer (nos)	674	697.22	2985.23	3426.35	3955.15	4397.59	10090.94	1688.27
ATM_target_60	small intestinal, colorectal, or anal cancer (nos)	228	420.78	3203.22	3668.37	4348.26	5971.24	10095.58	1916.70
ATM_target_60	unspecified primary cancer (nos)	143	239.16	3171.70	3483.70	3865.94	4346.92	7897.49	1447.83
ATM_target_61	breast cancer (nos)	374	243.78	3060.39	3424.27	3930.65	4223.19	10969.47	1658.19
ATM_target_61	lung cancer (nos)	913	359.11	3016.66	3468.56	3985.13	4435.22	10041.09	1692.62
ATM_target_61	pancreatobiliary or liver cancer (nos)	218	114.37	3165.65	3802.42	4621.84	6482.82	12492.11	2067.73
ATM_target_61	prostate cancer (nos)	674	640.57	3036.74	3524.17	4092.82	4600.32	10099.97	1791.31
ATM_target_61	small intestinal, colorectal, or anal cancer (nos)	228	385.29	3335.78	3816.92	4536.21	6200.51	10514.20	2026.66
ATM_target_61	unspecified primary cancer (nos)	143	226.62	3192.47	3607.61	4032.92	4517.96	8664.72	1579.66
ATM_target_62	breast cancer (nos)	374	297.51	3185.41	3571.68	4112.09	4434.47	11320.94	1717.21
ATM_target_62	lung cancer (nos)	913	344.85	3164.11	3618.34	4144.02	4585.38	10609.77	1725.94
ATM_target_62	pancreatobiliary or liver cancer (nos)	218	169.84	3300.24	3988.65	4784.15	6769.65	12102.63	2104.52
ATM_target_62	prostate cancer (nos)	674	660.81	3179.27	3667.22	4275.53	4721.10	11306.10	1863.82
ATM_target_62	small intestinal, colorectal, or anal cancer (nos)	228	412.09	3485.48	3984.69	4751.69	6576.77	10912.18	2100.56
ATM_target_62	unspecified primary cancer (nos)	143	242.43	3320.22	3772.10	4212.74	4780.17	8997.09	1624.58
ATM_target_7	breast cancer (nos)	374	253.78	2544.57	2906.22	3250.25	3534.06	7985.67	1299.54
ATM_target_7	lung cancer (nos)	913	321.75	2574.04	2967.01	3318.59	3624.27	7917.12	1322.20
ATM_target_7	pancreatobiliary or liver cancer (nos)	218	103.26	2710.33	3212.53	3778.33	5025.63	8579.52	1580.79
ATM_target_7	prostate cancer (nos)	674	648.89	2582.10	3003.17	3430.21	3733.44	8934.08	1485.95
ATM_target_7	small intestinal, colorectal, or anal cancer (nos)	228	376.33	2738.89	3203.72	3716.26	4914.68	8742.21	1645.16
ATM_target_7	unspecified primary cancer (nos)	143	192.41	2745.85	2982.22	3323.70	3713.14	6454.23	1221.18
ATM_target_8	breast cancer (nos)	374	374.13	3011.92	3393.83	3756.44	4019.35	8992.60	1388.16
ATM_target_8	lung cancer (nos)	913	439.70	3045.30	3474.50	3853.59	4226.87	9262.20	1441.34
ATM_target_8	pancreatobiliary or liver cancer (nos)	218	74.45	3183.77	3774.20	4333.94	5833.22	9053.88	1693.52
ATM_target_8	prostate cancer (nos)	674	759.91	3065.36	3493.72	3959.38	4398.08	9825.30	1556.53
ATM_target_8	small intestinal, colorectal, or anal cancer (nos)	228	524.00	3268.75	3736.23	4303.50	5672.20	9680.29	1791.07
ATM_target_8	unspecified primary cancer (nos)	143	244.36	3254.83	3546.25	3872.30	4336.82	7343.57	1338.95
ATM_target_9	breast cancer (nos)	374	372.50	3259.66	3696.10	4168.42	4483.58	11376.47	1664.10
ATM_target_9	lung cancer (nos)	913	402.88	3276.99	3751.48	4229.78	4611.86	10869.82	1675.55
ATM_target_9	pancreatobiliary or liver cancer (nos)	218	142.14	3426.30	4100.08	4838.87	6634.52	11955.83	2029.22
ATM_target_9	prostate cancer (nos)	674	758.52	3310.31	3787.74	4374.37	4895.80	11402.85	1841.18
ATM_target_9	small intestinal, colorectal, or anal cancer (nos)	228	570.29	3504.69	4080.60	4795.92	6484.33	10976.65	2044.84
ATM_target_9	unspecified primary cancer (nos)	143	283.80	3505.80	3808.19	4284.14	4851.88	8565.64	1582.87
BRCA1_target_1	breast cancer (nos)	374	363.79	3500.10	4006.86	4571.87	4741.12	13566.02	1949.36
BRCA1_target_1	lung cancer (nos)	913	463.98	3507.35	4004.66	4523.10	4882.52	11063.02	1797.50
BRCA1_target_1	pancreatobiliary or liver cancer (nos)	218	171.60	3595.21	4315.18	5190.51	7049.36	12297.09	2233.59
BRCA1_target_1	prostate cancer (nos)	674	786.43	3560.19	4062.05	4691.68	5317.74	11524.42	1915.50
BRCA1_target_1	small intestinal, colorectal, or anal cancer (nos)	228	491.28	3866.11	4448.92	5228.35	7098.69	10705.88	2134.92
BRCA1_target_1	unspecified primary cancer (nos)	143	295.22	3654.14	4072.20	4604.65	5088.20	10490.48	1793.54
BRCA1_target_10	breast cancer (nos)	374	305.43	3219.08	3633.06	4167.15	4369.38	11515.55	1779.39
BRCA1_target_10	lung cancer (nos)	913	366.13	3224.97	3661.77	4169.08	4537.15	10128.45	1698.19
BRCA1_target_10	pancreatobiliary or liver cancer (nos)	218	131.78	3356.98	4003.60	4791.84	6573.44	12064.04	2069.08
BRCA1_target_10	prostate cancer (nos)	674	702.28	3249.36	3758.15	4320.62	4831.20	10694.03	1831.24
BRCA1_target_10	small intestinal, colorectal, or anal cancer (nos)	228	412.57	3527.10	4016.77	4758.71	6521.75	10184.87	2021.19
BRCA1_target_10	unspecified primary cancer (nos)	143	265.35	3367.40	3764.26	4243.09	4690.74	8951.15	1671.81
BRCA1_target_11	breast cancer (nos)	374	315.22	3191.88	3605.28	4080.18	4381.28	10337.72	1676.67
BRCA1_target_11	lung cancer (nos)	913	394.32	3185.69	3630.75	4082.37	4444.98	9625.38	1609.23
BRCA1_target_11	pancreatobiliary or liver cancer (nos)	218	110.48	3375.26	3934.40	4681.89	6388.86	10513.31	1934.94
BRCA1_target_11	prostate cancer (nos)	674	734.69	3194.43	3677.14	4207.34	4703.87	10648.55	1731.88
BRCA1_target_11	small intestinal, colorectal, or anal cancer (nos)	228	488.68	3413.31	3970.58	4619.84	6194.65	9976.58	1978.99
BRCA1_target_11	unspecified primary cancer (nos)	143	272.38	3394.53	3734.51	4160.13	4731.65	8153.75	1557.89
BRCA1_target_12	breast cancer (nos)	374	271.19	3180.01	3639.02	4135.69	4467.84	10894.08	1728.50
BRCA1_target_12	lung cancer (nos)	913	396.75	3216.58	3688.24	4156.20	4502.78	9518.57	1645.41
BRCA1_target_12	pancreatobiliary or liver cancer (nos)	218	169.29	3319.40	4001.30	4734.67	6430.77	10303.81	1991.58
BRCA1_target_12	prostate cancer (nos)	674	742.92	3232.10	3712.86	4248.75	4835.64	10324.84	1722.22
BRCA1_target_12	small intestinal, colorectal, or anal cancer (nos)	228	441.58	3495.11	4005.18	4675.28	6281.26	9690.84	1932.51
BRCA1_target_12	unspecified primary cancer (nos)	143	255.99	3415.03	3781.67	4223.35	4653.96	8716.79	1607.89
BRCA1_target_13	breast cancer (nos)	374	258.39	3201.54	3594.44	4202.79	4408.96	11424.09	1895.11
BRCA1_target_13	lung cancer (nos)	913	380.24	3141.50	3598.44	4146.08	4566.54	10304.62	1770.13
BRCA1_target_13	pancreatobiliary or liver cancer (nos)	218	139.28	3320.04	4008.48	4851.07	6779.62	12324.71	2189.70
BRCA1_target_13	prostate cancer (nos)	674	702.80	3161.44	3669.62	4308.97	4816.88	11347.65	1933.92
BRCA1_target_13	small intestinal, colorectal, or anal cancer (nos)	228	440.32	3471.09	3968.62	4802.76	6587.68	10789.51	2176.78
BRCA1_target_13	unspecified primary cancer (nos)	143	260.59	3269.19	3770.16	4268.56	4735.24	8963.97	1729.56
BRCA1_target_14	breast cancer (nos)	374	361.99	3451.55	3850.30	4401.02	4688.64	11867.47	1822.38
BRCA1_target_14	lung cancer (nos)	913	413.88	3446.69	3916.45	4434.42	4752.03	10156.59	1742.95
BRCA1_target_14	pancreatobiliary or liver cancer (nos)	218	124.98	3538.01	4239.68	5059.82	7001.73	11254.61	2122.24
BRCA1_target_14	prostate cancer (nos)	674	787.62	3466.86	3975.89	4546.58	5057.08	11052.51	1853.31
BRCA1_target_14	small intestinal, colorectal, or anal cancer (nos)	228	463.85	3714.05	4311.60	4998.83	6690.68	10414.03	2070.95
BRCA1_target_14	unspecified primary cancer (nos)	143	281.62	3617.56	4035.55	4463.00	4946.65	9438.03	1683.65
BRCA1_target_15	breast cancer (nos)	374	308.44	3313.26	3756.78	4399.35	4678.17	12519.77	1999.15
BRCA1_target_15	lung cancer (nos)	913	376.33	3332.58	3817.27	4406.41	4851.36	10791.81	1890.16
BRCA1_target_15	pancreatobiliary or liver cancer (nos)	218	134.51	3458.35	4203.00	5093.51	7155.27	13328.25	2313.08
BRCA1_target_15	prostate cancer (nos)	674	698.83	3356.34	3875.40	4549.58	5106.24	12729.77	2046.89
BRCA1_target_15	small intestinal, colorectal, or anal cancer (nos)	228	458.04	3609.31	4176.30	5041.92	7030.61	11194.59	2265.27
BRCA1_target_15	unspecified primary cancer (nos)	143	254.63	3472.06	3911.66	4441.81	4953.44	9203.27	1792.77
BRCA1_target_16	breast cancer (nos)	374	320.27	3099.28	3481.38	4025.09	4350.28	11318.92	1737.88
BRCA1_target_16	lung cancer (nos)	913	386.21	3110.13	3544.99	4064.36	4432.79	9974.62	1686.41
BRCA1_target_16	pancreatobiliary or liver cancer (nos)	218	127.56	3217.05	3891.14	4688.51	6466.61	11280.64	2062.38
BRCA1_target_16	prostate cancer (nos)	674	720.58	3140.21	3593.43	4169.58	4686.22	10688.11	1784.51
BRCA1_target_16	small intestinal, colorectal, or anal cancer (nos)	228	445.70	3412.61	3913.89	4647.15	6327.82	10426.62	2063.58
BRCA1_target_16	unspecified primary cancer (nos)	143	235.27	3311.72	3639.35	4122.24	4529.16	8455.18	1626.77
BRCA1_target_17	breast cancer (nos)	374	264.94	2919.74	3303.19	3623.93	3898.70	8464.14	1383.69
BRCA1_target_17	lung cancer (nos)	913	343.02	2926.81	3363.28	3688.93	4059.75	8951.49	1385.04
BRCA1_target_17	pancreatobiliary or liver cancer (nos)	218	62.13	3046.70	3654.37	4137.48	5398.21	8215.25	1626.42
BRCA1_target_17	prostate cancer (nos)	674	659.32	2943.69	3407.36	3779.23	4143.12	8716.26	1445.53
BRCA1_target_17	small intestinal, colorectal, or anal cancer (nos)	228	401.85	3177.08	3677.00	4043.73	5158.18	8562.65	1620.71
BRCA1_target_17	unspecified primary cancer (nos)	143	220.77	3065.72	3403.28	3686.88	4149.71	6915.39	1276.28
BRCA1_target_18	breast cancer (nos)	374	246.73	2986.49	3350.82	3831.71	4059.48	10048.17	1610.99
BRCA1_target_18	lung cancer (nos)	913	390.99	2962.85	3382.24	3833.23	4172.76	9196.25	1552.26
BRCA1_target_18	pancreatobiliary or liver cancer (nos)	218	77.38	3077.68	3657.24	4425.91	6128.27	10094.73	1892.09
BRCA1_target_18	prostate cancer (nos)	674	618.02	2992.69	3442.86	3957.96	4400.46	9718.55	1654.49
BRCA1_target_18	small intestinal, colorectal, or anal cancer (nos)	228	405.88	3229.05	3736.50	4354.93	5798.05	8987.20	1834.15
BRCA1_target_18	unspecified primary cancer (nos)	143	277.72	3138.32	3476.77	3919.16	4337.26	7938.10	1514.09
BRCA1_target_19	breast cancer (nos)	374	416.57	2970.93	3295.62	3654.29	3884.70	9132.37	1343.58
BRCA1_target_19	lung cancer (nos)	913	433.63	2950.17	3391.39	3677.69	4028.45	8165.72	1288.60
BRCA1_target_19	pancreatobiliary or liver cancer (nos)	218	62.86	3063.91	3624.80	4111.59	5240.09	8497.73	1543.42
BRCA1_target_19	prostate cancer (nos)	674	793.99	2978.87	3433.89	3772.20	4071.30	8585.39	1365.62
BRCA1_target_19	small intestinal, colorectal, or anal cancer (nos)	228	519.65	3146.94	3632.54	4027.55	5053.15	8588.33	1544.36
BRCA1_target_19	unspecified primary cancer (nos)	143	218.00	3193.06	3456.57	3700.92	4185.10	6909.77	1183.01
BRCA1_target_2	breast cancer (nos)	374	342.94	3166.58	3558.44	4079.57	4278.64	11699.74	1701.25
BRCA1_target_2	lung cancer (nos)	913	415.56	3194.45	3624.25	4082.46	4405.94	9618.22	1610.10
BRCA1_target_2	pancreatobiliary or liver cancer (nos)	218	148.38	3278.00	3904.64	4666.21	6361.70	10935.45	1986.74
BRCA1_target_2	prostate cancer (nos)	674	795.34	3208.04	3669.26	4202.41	4674.21	10447.04	1707.08
BRCA1_target_2	small intestinal, colorectal, or anal cancer (nos)	228	430.22	3468.46	3953.85	4674.76	6317.92	9763.87	1922.18
BRCA1_target_2	unspecified primary cancer (nos)	143	253.81	3307.94	3727.36	4150.75	4604.23	8911.58	1591.20
BRCA1_target_20	breast cancer (nos)	374	215.34	2851.68	3185.99	3651.95	3883.26	9231.86	1514.50
BRCA1_target_20	lung cancer (nos)	913	392.28	2838.65	3262.05	3669.60	4008.04	8956.21	1464.99
BRCA1_target_20	pancreatobiliary or liver cancer (nos)	218	92.82	2948.79	3553.00	4196.76	5714.75	10022.22	1779.44
BRCA1_target_20	prostate cancer (nos)	674	633.48	2862.54	3289.03	3788.08	4197.69	9308.72	1571.68
BRCA1_target_20	small intestinal, colorectal, or anal cancer (nos)	228	430.51	3051.28	3564.77	4123.91	5538.20	8858.85	1748.53
BRCA1_target_20	unspecified primary cancer (nos)	143	243.42	3053.64	3324.14	3725.68	4221.10	7469.32	1398.73
BRCA1_target_21	breast cancer (nos)	374	236.71	2731.13	3113.54	3478.90	3733.45	8240.51	1392.48
BRCA1_target_21	lung cancer (nos)	913	332.32	2752.97	3163.15	3518.80	3864.71	8671.02	1372.38
BRCA1_target_21	pancreatobiliary or liver cancer (nos)	218	84.33	2856.47	3443.94	3975.84	5213.04	8542.21	1621.09
BRCA1_target_21	prostate cancer (nos)	674	591.28	2771.80	3203.44	3614.78	3905.99	8623.52	1457.91
BRCA1_target_21	small intestinal, colorectal, or anal cancer (nos)	228	346.04	2943.72	3435.33	3889.47	5059.32	8170.92	1631.25
BRCA1_target_21	unspecified primary cancer (nos)	143	232.47	2861.06	3214.90	3519.90	4003.87	6527.76	1288.04
BRCA1_target_22	breast cancer (nos)	374	267.83	3254.98	3670.70	4135.95	4373.70	11110.03	1679.78
BRCA1_target_22	lung cancer (nos)	913	368.02	3240.25	3722.84	4159.58	4575.88	10143.18	1626.15
BRCA1_target_22	pancreatobiliary or liver cancer (nos)	218	99.62	3370.07	4074.48	4748.25	6538.96	10041.02	1950.60
BRCA1_target_22	prostate cancer (nos)	674	638.54	3275.92	3753.70	4270.34	4809.84	10390.02	1703.61
BRCA1_target_22	small intestinal, colorectal, or anal cancer (nos)	228	454.27	3525.12	4076.97	4666.89	6175.58	9477.12	1927.44
BRCA1_target_22	unspecified primary cancer (nos)	143	266.20	3431.24	3804.34	4228.39	4679.00	8427.33	1575.36
BRCA1_target_23	breast cancer (nos)	374	291.83	2224.07	2546.40	2865.57	2979.98	7623.70	1217.56
BRCA1_target_23	lung cancer (nos)	913	300.30	2242.68	2597.35	2903.11	3167.52	7862.21	1187.11
BRCA1_target_23	pancreatobiliary or liver cancer (nos)	218	50.68	2359.35	2866.32	3351.16	4350.29	7733.68	1439.97
BRCA1_target_23	prostate cancer (nos)	674	553.19	2253.96	2621.92	2982.32	3196.33	7785.29	1277.01
BRCA1_target_23	small intestinal, colorectal, or anal cancer (nos)	228	358.96	2371.18	2822.01	3258.41	4188.97	7621.47	1489.25
BRCA1_target_23	unspecified primary cancer (nos)	143	184.85	2405.91	2652.75	2938.00	3348.29	6296.28	1130.85
BRCA1_target_3	breast cancer (nos)	374	265.75	3174.80	3607.32	4193.87	4390.89	12382.06	1848.28
BRCA1_target_3	lung cancer (nos)	913	377.04	3203.48	3665.82	4207.27	4533.26	10314.95	1768.88
BRCA1_target_3	pancreatobiliary or liver cancer (nos)	218	114.21	3293.30	3984.70	4841.34	6606.54	12308.19	2165.09
BRCA1_target_3	prostate cancer (nos)	674	662.05	3254.22	3723.92	4348.11	4884.98	10842.09	1887.11
BRCA1_target_3	small intestinal, colorectal, or anal cancer (nos)	228	439.86	3509.97	4069.60	4812.15	6641.55	10386.80	2075.00
BRCA1_target_3	unspecified primary cancer (nos)	143	266.23	3397.52	3756.79	4276.44	4586.73	9289.88	1733.92
BRCA1_target_4	breast cancer (nos)	374	348.88	3475.54	3965.57	4498.79	4780.71	11975.27	1863.88
BRCA1_target_4	lung cancer (nos)	913	409.15	3474.73	3960.25	4463.01	4990.85	10453.60	1755.98
BRCA1_target_4	pancreatobiliary or liver cancer (nos)	218	209.01	3674.39	4285.46	5107.44	6834.47	12135.99	2144.48
BRCA1_target_4	prostate cancer (nos)	674	723.74	3524.63	4026.64	4636.29	5233.98	11402.16	1904.13
BRCA1_target_4	small intestinal, colorectal, or anal cancer (nos)	228	494.28	3769.23	4385.58	5155.72	6985.80	11378.85	2164.55
BRCA1_target_4	unspecified primary cancer (nos)	143	274.53	3605.60	4085.14	4573.41	5219.38	9909.25	1748.43
BRCA1_target_5	breast cancer (nos)	374	292.44	3108.35	3527.90	4059.27	4230.77	11658.09	1749.97
BRCA1_target_5	lung cancer (nos)	913	375.68	3119.55	3574.91	4068.07	4449.43	9635.14	1676.24
BRCA1_target_5	pancreatobiliary or liver cancer (nos)	218	130.92	3245.74	3863.55	4668.87	6414.54	12069.53	2073.55
BRCA1_target_5	prostate cancer (nos)	674	672.59	3164.27	3614.41	4202.20	4653.13	10616.14	1776.81
BRCA1_target_5	small intestinal, colorectal, or anal cancer (nos)	228	419.63	3434.82	3924.74	4705.27	6404.95	10306.85	2033.34
BRCA1_target_5	unspecified primary cancer (nos)	143	212.05	3248.64	3653.14	4130.04	4580.87	8975.79	1648.58
BRCA1_target_6	breast cancer (nos)	374	336.11	3224.26	3606.99	4131.89	4376.23	10940.01	1735.42
BRCA1_target_6	lung cancer (nos)	913	379.01	3236.08	3717.26	4208.48	4564.98	9995.52	1712.47
BRCA1_target_6	pancreatobiliary or liver cancer (nos)	218	118.07	3360.75	4054.78	4785.54	6499.68	11203.10	2054.36
BRCA1_target_6	prostate cancer (nos)	674	717.61	3255.16	3747.47	4302.51	4855.70	10521.68	1783.30
BRCA1_target_6	small intestinal, colorectal, or anal cancer (nos)	228	440.35	3501.82	4055.39	4720.68	6322.91	10142.79	2017.19
BRCA1_target_6	unspecified primary cancer (nos)	143	260.74	3441.56	3770.12	4242.38	4733.65	8506.32	1630.16
BRCA1_target_7	breast cancer (nos)	374	250.91	2945.32	3331.65	3782.37	3981.77	10002.97	1574.52
BRCA1_target_7	lung cancer (nos)	913	351.72	2927.78	3372.37	3790.26	4204.75	9167.29	1518.36
BRCA1_target_7	pancreatobiliary or liver cancer (nos)	218	96.75	3049.74	3670.19	4329.02	5963.25	10747.89	1844.41
BRCA1_target_7	prostate cancer (nos)	674	665.54	2946.45	3424.02	3905.69	4386.36	9764.02	1624.25
BRCA1_target_7	small intestinal, colorectal, or anal cancer (nos)	228	457.12	3182.64	3652.72	4281.26	5815.00	9121.76	1822.62
BRCA1_target_7	unspecified primary cancer (nos)	143	258.08	3109.84	3468.05	3835.96	4327.42	7698.73	1430.60
BRCA1_target_8	breast cancer (nos)	374	456.42	2985.92	3345.02	3792.25	3945.23	10589.80	1546.00
BRCA1_target_8	lung cancer (nos)	913	440.60	3002.58	3459.89	3872.21	4126.69	8973.44	1526.84
BRCA1_target_8	pancreatobiliary or liver cancer (nos)	218	104.34	3099.39	3664.03	4366.88	5792.54	10345.05	1842.37
BRCA1_target_8	prostate cancer (nos)	674	784.45	3048.91	3475.18	3940.71	4334.36	9285.10	1563.73
BRCA1_target_8	small intestinal, colorectal, or anal cancer (nos)	228	591.24	3197.44	3711.73	4297.08	5724.23	8794.15	1769.52
BRCA1_target_8	unspecified primary cancer (nos)	143	247.87	3200.12	3515.60	3860.07	4078.56	7350.32	1412.57
BRCA1_target_9	breast cancer (nos)	374	280.10	3305.85	3745.18	4388.41	4620.39	12955.86	1983.98
BRCA1_target_9	lung cancer (nos)	913	378.25	3328.13	3794.86	4370.61	4779.78	10514.41	1858.98
BRCA1_target_9	pancreatobiliary or liver cancer (nos)	218	152.34	3488.23	4108.73	5052.39	7132.64	13469.34	2292.51
BRCA1_target_9	prostate cancer (nos)	674	705.99	3355.88	3866.02	4528.88	5088.61	11626.71	2013.76
BRCA1_target_9	small intestinal, colorectal, or anal cancer (nos)	228	433.47	3668.39	4180.68	5030.71	6917.42	10960.38	2208.85
BRCA1_target_9	unspecified primary cancer (nos)	143	269.89	3469.77	3904.70	4463.85	5065.74	9579.48	1828.41
BRCA2_target_1	breast cancer (nos)	374	198.31	2527.51	2819.42	3185.07	3412.63	8229.22	1280.07
BRCA2_target_1	lung cancer (nos)	913	294.15	2480.08	2885.51	3200.14	3490.88	7489.98	1285.66
BRCA2_target_1	pancreatobiliary or liver cancer (nos)	218	46.24	2590.62	3127.22	3683.22	4980.55	7903.84	1561.61
BRCA2_target_1	prostate cancer (nos)	674	541.02	2492.63	2901.36	3222.34	3576.97	7671.56	1250.19
BRCA2_target_1	small intestinal, colorectal, or anal cancer (nos)	228	403.31	2672.10	3262.03	3874.51	4997.49	12968.15	1964.48
BRCA2_target_1	unspecified primary cancer (nos)	143	177.98	2680.46	2951.55	3256.76	3515.22	6528.38	1219.36
BRCA2_target_10	breast cancer (nos)	374	207.12	2926.07	3365.80	3829.56	4197.33	9899.65	1621.71
BRCA2_target_10	lung cancer (nos)	913	336.45	2919.63	3392.69	3821.90	4200.52	9244.16	1569.51
BRCA2_target_10	pancreatobiliary or liver cancer (nos)	218	108.17	3073.92	3747.99	4458.15	6238.09	10749.82	1940.93
BRCA2_target_10	prostate cancer (nos)	674	647.73	2922.61	3395.03	3883.47	4307.93	11605.90	1597.62
BRCA2_target_10	small intestinal, colorectal, or anal cancer (nos)	228	477.84	3191.32	3852.74	4705.28	6369.28	16511.36	2421.13
BRCA2_target_10	unspecified primary cancer (nos)	143	217.03	3141.86	3476.18	3902.32	4394.65	7664.69	1502.27
BRCA2_target_11	breast cancer (nos)	374	199.64	2633.40	2992.14	3271.83	3634.25	7496.00	1180.91
BRCA2_target_11	lung cancer (nos)	913	317.73	2640.66	3057.76	3297.69	3686.16	7512.75	1186.21
BRCA2_target_11	pancreatobiliary or liver cancer (nos)	218	62.22	2768.69	3292.16	3697.40	4709.52	7310.28	1416.32
BRCA2_target_11	prostate cancer (nos)	674	541.37	2642.79	3085.28	3324.78	3648.05	8310.25	1179.08
BRCA2_target_11	small intestinal, colorectal, or anal cancer (nos)	228	471.19	2827.66	3430.50	3910.23	4933.21	12651.39	1853.72
BRCA2_target_11	unspecified primary cancer (nos)	143	213.80	2832.41	3137.25	3327.90	3709.43	6178.65	1117.67
BRCA2_target_12	breast cancer (nos)	374	209.34	2698.15	3092.55	3407.46	3746.16	7844.56	1313.16
BRCA2_target_12	lung cancer (nos)	913	374.59	2703.16	3163.46	3471.89	3853.81	7899.05	1323.50
BRCA2_target_12	pancreatobiliary or liver cancer (nos)	218	102.75	2863.24	3460.77	3943.24	5115.48	7533.08	1580.66
BRCA2_target_12	prostate cancer (nos)	674	577.76	2714.80	3181.24	3481.41	3813.47	8668.73	1305.00
BRCA2_target_12	small intestinal, colorectal, or anal cancer (nos)	228	436.34	2886.57	3573.48	4112.89	5228.81	13670.56	2004.21
BRCA2_target_12	unspecified primary cancer (nos)	143	225.00	2873.13	3237.07	3477.14	3952.90	6749.43	1235.65
BRCA2_target_13	breast cancer (nos)	374	177.30	2939.38	3345.93	3814.78	4219.44	9680.21	1589.49
BRCA2_target_13	lung cancer (nos)	913	329.05	2928.10	3355.32	3782.04	4149.45	9103.83	1526.46
BRCA2_target_13	pancreatobiliary or liver cancer (nos)	218	115.44	3060.79	3725.07	4424.44	6251.24	10998.13	1925.79
BRCA2_target_13	prostate cancer (nos)	674	663.44	2906.28	3366.57	3840.37	4312.91	9828.28	1550.38
BRCA2_target_13	small intestinal, colorectal, or anal cancer (nos)	228	478.33	3187.41	3815.53	4651.61	6224.64	15919.45	2350.10
BRCA2_target_13	unspecified primary cancer (nos)	143	202.35	3117.32	3491.03	3869.48	4325.15	7762.47	1461.65
BRCA2_target_14	breast cancer (nos)	374	226.40	3092.63	3488.68	3956.74	4151.11	11036.01	1630.98
BRCA2_target_14	lung cancer (nos)	913	309.54	3064.26	3489.39	3950.29	4205.92	9293.52	1595.09
BRCA2_target_14	pancreatobiliary or liver cancer (nos)	218	118.52	3237.82	3781.51	4594.89	6239.40	10719.93	1977.03
BRCA2_target_14	prostate cancer (nos)	674	637.75	3092.85	3545.70	3957.33	4425.48	8789.51	1521.33
BRCA2_target_14	small intestinal, colorectal, or anal cancer (nos)	228	459.99	3403.52	3958.50	4857.75	6383.40	16611.39	2414.40
BRCA2_target_14	unspecified primary cancer (nos)	143	238.41	3242.62	3645.58	4052.83	4455.40	8601.77	1557.75
BRCA2_target_15	breast cancer (nos)	374	174.63	2860.96	3204.64	3617.18	3943.30	9550.21	1454.38
BRCA2_target_15	lung cancer (nos)	913	332.52	2813.70	3252.71	3613.35	3937.46	8704.71	1431.52
BRCA2_target_15	pancreatobiliary or liver cancer (nos)	218	97.15	2965.47	3571.78	4196.53	5766.78	10281.79	1784.26
BRCA2_target_15	prostate cancer (nos)	674	595.34	2800.48	3281.36	3638.46	4041.48	8777.84	1392.01
BRCA2_target_15	small intestinal, colorectal, or anal cancer (nos)	228	403.37	3086.19	3654.81	4410.30	5759.21	14826.24	2202.62
BRCA2_target_15	unspecified primary cancer (nos)	143	179.93	3047.74	3346.38	3680.67	4033.61	7145.25	1352.75
BRCA2_target_16	breast cancer (nos)	374	210.61	3003.36	3396.03	3862.73	4161.29	9941.60	1583.60
BRCA2_target_16	lung cancer (nos)	913	339.91	2988.78	3414.47	3845.94	4205.91	9242.29	1531.80
BRCA2_target_16	pancreatobiliary or liver cancer (nos)	218	98.30	3136.17	3749.72	4473.39	6107.20	11163.73	1921.01
BRCA2_target_16	prostate cancer (nos)	674	651.88	2991.69	3454.82	3897.87	4320.57	10948.65	1539.00
BRCA2_target_16	small intestinal, colorectal, or anal cancer (nos)	228	483.29	3319.11	3888.20	4737.13	6203.51	15865.45	2368.82
BRCA2_target_16	unspecified primary cancer (nos)	143	248.35	3224.97	3570.17	3931.03	4439.15	8285.69	1491.20
BRCA2_target_17	breast cancer (nos)	374	172.22	2984.67	3366.01	3836.07	4192.80	9990.46	1595.49
BRCA2_target_17	lung cancer (nos)	913	343.04	2924.16	3360.13	3793.45	4172.63	9196.71	1535.95
BRCA2_target_17	pancreatobiliary or liver cancer (nos)	218	105.05	3127.85	3687.11	4441.32	6165.08	11080.45	1920.46
BRCA2_target_17	prostate cancer (nos)	674	637.45	2946.85	3386.03	3869.00	4351.66	11856.31	1574.60
BRCA2_target_17	small intestinal, colorectal, or anal cancer (nos)	228	466.43	3217.84	3825.52	4672.15	6213.44	15836.10	2337.02
BRCA2_target_17	unspecified primary cancer (nos)	143	215.05	3141.16	3511.73	3915.17	4334.72	7766.20	1490.94
BRCA2_target_18	breast cancer (nos)	374	199.13	2704.02	3063.70	3460.45	3633.74	9567.03	1412.21
BRCA2_target_18	lung cancer (nos)	913	334.50	2697.90	3086.21	3464.57	3713.90	8665.55	1375.79
BRCA2_target_18	pancreatobiliary or liver cancer (nos)	218	115.43	2846.27	3372.01	4018.96	5362.05	9663.39	1702.57
BRCA2_target_18	prostate cancer (nos)	674	557.83	2687.06	3108.72	3496.16	3824.29	8479.87	1369.41
BRCA2_target_18	small intestinal, colorectal, or anal cancer (nos)	228	454.25	2981.10	3533.47	4269.81	5553.34	14408.17	2151.35
BRCA2_target_18	unspecified primary cancer (nos)	143	238.13	2898.18	3226.50	3539.49	3817.32	7205.93	1338.77
BRCA2_target_19	breast cancer (nos)	374	186.62	2492.77	2795.86	3175.59	3392.36	7703.02	1270.50
BRCA2_target_19	lung cancer (nos)	913	312.33	2462.43	2833.37	3153.03	3464.33	8081.05	1218.12
BRCA2_target_19	pancreatobiliary or liver cancer (nos)	218	84.00	2589.09	3146.08	3635.04	4824.32	9598.03	1520.31
BRCA2_target_19	prostate cancer (nos)	674	562.86	2470.62	2866.98	3210.87	3536.26	8970.92	1246.84
BRCA2_target_19	small intestinal, colorectal, or anal cancer (nos)	228	444.15	2725.45	3202.06	3936.44	5042.77	14208.98	2061.46
BRCA2_target_19	unspecified primary cancer (nos)	143	233.49	2651.08	2932.03	3215.39	3506.94	6597.48	1174.78
BRCA2_target_2	breast cancer (nos)	374	280.85	2914.22	3305.64	3749.72	3999.56	9740.53	1528.76
BRCA2_target_2	lung cancer (nos)	913	391.73	2904.54	3334.98	3751.64	4085.66	8417.37	1491.11
BRCA2_target_2	pancreatobiliary or liver cancer (nos)	218	94.09	3061.62	3712.24	4346.07	6040.82	9661.72	1831.90
BRCA2_target_2	prostate cancer (nos)	674	666.06	2935.23	3371.60	3813.08	4216.57	9899.90	1512.32
BRCA2_target_2	small intestinal, colorectal, or anal cancer (nos)	228	470.41	3209.46	3847.25	4623.09	6056.51	15951.42	2329.60
BRCA2_target_2	unspecified primary cancer (nos)	143	199.58	3130.80	3469.22	3857.05	4148.68	7568.90	1454.27
BRCA2_target_20	breast cancer (nos)	374	229.82	3146.59	3528.39	3987.32	4306.84	10216.95	1574.59
BRCA2_target_20	lung cancer (nos)	913	378.38	3130.78	3570.05	3973.65	4386.91	9229.35	1514.60
BRCA2_target_20	pancreatobiliary or liver cancer (nos)	218	124.85	3263.55	3889.33	4573.19	6079.90	11307.35	1890.15
BRCA2_target_20	prostate cancer (nos)	674	757.64	3144.51	3600.35	4031.73	4435.12	10479.95	1529.30
BRCA2_target_20	small intestinal, colorectal, or anal cancer (nos)	228	515.75	3467.20	4036.97	4937.20	6391.27	16253.52	2463.61
BRCA2_target_20	unspecified primary cancer (nos)	143	237.74	3344.09	3713.25	4081.88	4551.68	8409.09	1494.80
BRCA2_target_21	breast cancer (nos)	374	214.24	3016.09	3412.95	3848.41	4165.97	9820.23	1533.51
BRCA2_target_21	lung cancer (nos)	913	359.74	2999.73	3443.97	3846.20	4244.22	8921.90	1493.05
BRCA2_target_21	pancreatobiliary or liver cancer (nos)	218	91.85	3127.88	3786.12	4437.37	6055.24	10515.24	1849.61
BRCA2_target_21	prostate cancer (nos)	674	680.42	2994.36	3470.03	3883.03	4319.14	9462.49	1491.24
BRCA2_target_21	small intestinal, colorectal, or anal cancer (nos)	228	462.21	3349.20	3935.86	4724.00	6202.34	15992.68	2339.88
BRCA2_target_21	unspecified primary cancer (nos)	143	228.95	3200.84	3572.39	3934.27	4388.70	7828.59	1463.02
BRCA2_target_22	breast cancer (nos)	374	202.91	2811.85	3201.53	3602.21	3954.06	8941.73	1463.61
BRCA2_target_22	lung cancer (nos)	913	335.22	2818.52	3261.78	3634.21	3956.96	8789.18	1446.01
BRCA2_target_22	pancreatobiliary or liver cancer (nos)	218	77.18	2985.88	3616.34	4200.46	5705.59	9332.89	1770.68
BRCA2_target_22	prostate cancer (nos)	674	595.12	2814.39	3274.61	3651.20	4039.80	9057.61	1441.17
BRCA2_target_22	small intestinal, colorectal, or anal cancer (nos)	228	492.51	3056.92	3672.32	4441.74	5884.84	15340.22	2276.22
BRCA2_target_22	unspecified primary cancer (nos)	143	217.21	2998.84	3338.53	3686.73	4095.82	7232.50	1370.09
BRCA2_target_23	breast cancer (nos)	374	165.99	2677.93	3007.28	3394.43	3620.21	8943.26	1355.55
BRCA2_target_23	lung cancer (nos)	913	284.52	2642.56	3017.59	3370.49	3681.41	8337.30	1306.73
BRCA2_target_23	pancreatobiliary or liver cancer (nos)	218	107.66	2784.64	3284.45	3887.92	5319.35	9680.59	1630.44
BRCA2_target_23	prostate cancer (nos)	674	607.91	2657.62	3061.70	3412.54	3733.99	8570.57	1314.18
BRCA2_target_23	small intestinal, colorectal, or anal cancer (nos)	228	445.04	2942.86	3428.29	4158.88	5396.20	14811.17	2098.02
BRCA2_target_23	unspecified primary cancer (nos)	143	209.41	2833.18	3112.44	3433.09	3793.66	6667.68	1242.31
BRCA2_target_24	breast cancer (nos)	374	203.06	3126.36	3492.08	3988.68	4230.38	10717.83	1629.60
BRCA2_target_24	lung cancer (nos)	913	367.39	3085.79	3547.80	3979.44	4328.95	9291.17	1595.82
BRCA2_target_24	pancreatobiliary or liver cancer (nos)	218	96.17	3252.03	3883.36	4610.02	6317.60	11163.65	1972.60
BRCA2_target_24	prostate cancer (nos)	674	677.13	3092.90	3582.26	4023.65	4442.40	10754.05	1576.52
BRCA2_target_24	small intestinal, colorectal, or anal cancer (nos)	228	501.71	3386.33	4009.19	4847.26	6445.46	15815.29	2385.33
BRCA2_target_24	unspecified primary cancer (nos)	143	228.54	3313.16	3633.99	4070.71	4466.98	8307.61	1539.48
BRCA2_target_25	breast cancer (nos)	374	179.75	2959.76	3320.90	3760.47	4004.17	9753.26	1505.05
BRCA2_target_25	lung cancer (nos)	913	334.16	2934.68	3371.57	3766.28	4102.61	8565.09	1484.04
BRCA2_target_25	pancreatobiliary or liver cancer (nos)	218	75.96	3021.06	3648.64	4303.10	5828.08	9933.10	1801.67
BRCA2_target_25	prostate cancer (nos)	674	653.62	2951.89	3399.43	3814.02	4245.30	10498.66	1476.55
BRCA2_target_25	small intestinal, colorectal, or anal cancer (nos)	228	442.01	3244.94	3808.74	4578.93	6049.66	14598.61	2216.35
BRCA2_target_25	unspecified primary cancer (nos)	143	277.91	3092.51	3471.26	3837.40	4356.48	7792.87	1413.88
BRCA2_target_26	breast cancer (nos)	374	230.26	3205.78	3615.82	4105.04	4467.61	10736.49	1687.51
BRCA2_target_26	lung cancer (nos)	913	331.15	3155.48	3624.77	4083.44	4417.24	9625.04	1635.58
BRCA2_target_26	pancreatobiliary or liver cancer (nos)	218	117.05	3283.27	3904.88	4721.49	6544.59	11619.81	2029.31
BRCA2_target_26	prostate cancer (nos)	674	667.75	3171.98	3669.57	4136.80	4683.80	11454.47	1633.10
BRCA2_target_26	small intestinal, colorectal, or anal cancer (nos)	228	487.20	3503.95	4089.40	5042.54	6783.10	16952.45	2521.04
BRCA2_target_26	unspecified primary cancer (nos)	143	227.04	3382.92	3756.24	4186.91	4676.35	8516.48	1585.86
BRCA2_target_3	breast cancer (nos)	374	199.95	2660.33	3021.91	3400.50	3675.20	8317.08	1386.05
BRCA2_target_3	lung cancer (nos)	913	321.60	2647.38	3057.77	3408.15	3776.24	8051.42	1367.61
BRCA2_target_3	pancreatobiliary or liver cancer (nos)	218	79.36	2813.68	3389.18	3954.50	5205.90	8681.22	1667.26
BRCA2_target_3	prostate cancer (nos)	674	598.45	2639.26	3094.30	3440.95	3760.56	8779.62	1372.76
BRCA2_target_3	small intestinal, colorectal, or anal cancer (nos)	228	459.09	2798.85	3426.47	4168.10	5482.49	14356.13	2166.96
BRCA2_target_3	unspecified primary cancer (nos)	143	226.05	2815.46	3155.98	3469.23	3944.35	6645.21	1316.87
BRCA2_target_4	breast cancer (nos)	374	213.48	2662.10	3058.67	3439.20	3855.13	8328.13	1404.17
BRCA2_target_4	lung cancer (nos)	913	332.71	2694.67	3157.00	3496.24	3901.83	8667.00	1421.67
BRCA2_target_4	pancreatobiliary or liver cancer (nos)	218	94.90	2845.19	3464.34	4011.70	5544.84	8221.92	1719.13
BRCA2_target_4	prostate cancer (nos)	674	567.83	2681.32	3148.50	3517.51	3895.24	9575.77	1403.46
BRCA2_target_4	small intestinal, colorectal, or anal cancer (nos)	228	135.37	2860.62	3594.87	4223.25	5515.97	14662.32	2176.07
BRCA2_target_4	unspecified primary cancer (nos)	143	180.32	2838.43	3223.25	3514.75	3922.49	6875.68	1344.05
BRCA2_target_5	breast cancer (nos)	374	195.88	2918.43	3292.44	3699.91	4036.87	9675.28	1503.07
BRCA2_target_5	lung cancer (nos)	913	328.88	2880.70	3351.66	3728.66	4076.27	8754.80	1492.71
BRCA2_target_5	pancreatobiliary or liver cancer (nos)	218	110.92	3015.35	3625.60	4285.45	5920.42	9125.76	1814.83
BRCA2_target_5	prostate cancer (nos)	674	596.90	2882.61	3352.72	3758.49	4131.40	10186.92	1477.91
BRCA2_target_5	small intestinal, colorectal, or anal cancer (nos)	228	458.32	3153.79	3752.14	4508.07	5959.50	15519.54	2257.07
BRCA2_target_5	unspecified primary cancer (nos)	143	211.75	3088.60	3416.75	3775.13	4164.76	7094.19	1421.76
BRCA2_target_6	breast cancer (nos)	374	218.82	2986.93	3375.47	3781.02	3995.50	9882.67	1490.10
BRCA2_target_6	lung cancer (nos)	913	344.61	2969.82	3401.28	3774.85	4099.60	8574.64	1459.20
BRCA2_target_6	pancreatobiliary or liver cancer (nos)	218	110.15	3116.32	3699.43	4346.82	5750.26	8861.47	1773.33
BRCA2_target_6	prostate cancer (nos)	674	660.26	2979.72	3440.77	3835.48	4214.08	10546.28	1478.64
BRCA2_target_6	small intestinal, colorectal, or anal cancer (nos)	228	485.88	3293.08	3856.89	4607.99	5898.14	16163.12	2286.56
BRCA2_target_6	unspecified primary cancer (nos)	143	232.31	3186.03	3527.94	3873.11	4325.46	7793.38	1416.42
BRCA2_target_7	breast cancer (nos)	374	188.42	2592.56	3035.42	3450.66	3790.00	8444.38	1490.71
BRCA2_target_7	lung cancer (nos)	913	342.01	2609.82	3107.80	3486.13	3868.27	8430.65	1473.37
BRCA2_target_7	pancreatobiliary or liver cancer (nos)	218	114.62	2807.55	3478.88	4063.89	5703.19	9131.23	1807.92
BRCA2_target_7	prostate cancer (nos)	674	551.96	2594.71	3133.32	3504.65	3830.63	9888.91	1470.13
BRCA2_target_7	small intestinal, colorectal, or anal cancer (nos)	228	369.68	2743.57	3533.53	4240.57	5695.26	14976.35	2278.74
BRCA2_target_7	unspecified primary cancer (nos)	143	219.81	2752.68	3198.28	3509.72	3973.03	7026.98	1404.61
BRCA2_target_8	breast cancer (nos)	374	261.45	3051.02	3447.39	3817.88	4164.03	9338.44	1433.41
BRCA2_target_8	lung cancer (nos)	913	450.89	3035.66	3465.76	3818.82	4187.42	8532.05	1410.87
BRCA2_target_8	pancreatobiliary or liver cancer (nos)	218	86.82	3215.72	3814.32	4379.55	5792.26	9471.02	1728.69
BRCA2_target_8	prostate cancer (nos)	674	770.95	3030.24	3486.56	3864.38	4229.20	9840.98	1416.00
BRCA2_target_8	small intestinal, colorectal, or anal cancer (nos)	228	640.45	3306.57	3862.08	4595.63	5910.26	14264.34	2174.27
BRCA2_target_8	unspecified primary cancer (nos)	143	255.45	3262.52	3599.26	3890.68	4288.10	7531.62	1349.97
BRCA2_target_9	breast cancer (nos)	374	207.56	3081.59	3504.56	3935.77	4302.58	9882.98	1592.69
BRCA2_target_9	lung cancer (nos)	913	361.60	3051.93	3493.08	3913.99	4334.32	9069.99	1541.73
BRCA2_target_9	pancreatobiliary or liver cancer (nos)	218	113.82	3200.07	3872.56	4537.28	6205.04	11021.05	1907.46
BRCA2_target_9	prostate cancer (nos)	674	650.80	3053.23	3517.91	3974.19	4442.07	11465.95	1554.94
BRCA2_target_9	small intestinal, colorectal, or anal cancer (nos)	228	499.32	3312.43	3965.94	4797.93	6417.67	16333.03	2373.52
BRCA2_target_9	unspecified primary cancer (nos)	143	244.64	3253.06	3603.02	4013.26	4458.44	7984.34	1493.26
EGFR_target_21	breast cancer (nos)	374	287.77	2825.57	3197.36	3747.85	4000.38	17318.41	1739.20
EGFR_target_21	lung cancer (nos)	913	390.96	2825.29	3196.39	3722.45	4141.16	19431.43	1715.33
EGFR_target_21	pancreatobiliary or liver cancer (nos)	218	47.79	2922.07	3417.62	4126.84	5584.38	9290.20	1737.93
EGFR_target_21	prostate cancer (nos)	674	713.75	2846.78	3249.11	3796.56	4244.18	11288.01	1659.33
EGFR_target_21	small intestinal, colorectal, or anal cancer (nos)	228	458.78	3059.55	3522.66	4867.32	6108.24	60992.38	5091.73
EGFR_target_21	unspecified primary cancer (nos)	143	248.99	2930.52	3308.66	3729.18	4415.74	8169.28	1459.48
EGFR_target_23	breast cancer (nos)	374	252.09	2756.51	3115.02	3656.18	3911.04	14833.29	1675.16
EGFR_target_23	lung cancer (nos)	913	350.89	2749.06	3083.41	3608.99	4016.60	17814.87	1654.93
EGFR_target_23	pancreatobiliary or liver cancer (nos)	218	83.32	2850.24	3305.50	4027.44	5394.43	10760.38	1750.65
EGFR_target_23	prostate cancer (nos)	674	605.09	2740.30	3155.33	3690.66	4098.91	10825.71	1619.17
EGFR_target_23	small intestinal, colorectal, or anal cancer (nos)	228	442.45	3003.76	3458.12	4794.06	5952.98	60386.06	4996.02
EGFR_target_23	unspecified primary cancer (nos)	143	227.01	2847.60	3241.95	3617.02	4051.23	7821.39	1425.58
MET_target_12	breast cancer (nos)	374	260.82	2974.28	3368.36	3946.01	4167.91	13361.68	1812.99
MET_target_12	lung cancer (nos)	913	325.22	2988.73	3440.13	3971.81	4309.92	15763.53	1777.84
MET_target_12	pancreatobiliary or liver cancer (nos)	218	58.06	3064.95	3719.64	4522.02	6309.96	12138.87	2077.29
MET_target_12	prostate cancer (nos)	674	608.15	3003.84	3455.56	4087.39	4537.02	11801.68	1891.04
MET_target_12	small intestinal, colorectal, or anal cancer (nos)	228	408.87	3259.89	3737.42	4591.00	6378.30	10523.09	2184.23
MET_target_12	unspecified primary cancer (nos)	143	198.43	3190.65	3525.28	3940.64	4439.54	7880.29	1530.88
MET_target_13	breast cancer (nos)	374	296.16	3169.57	3585.64	4188.16	4390.74	14146.71	1895.65
MET_target_13	lung cancer (nos)	913	330.30	3151.58	3624.93	4175.73	4525.42	16193.60	1831.81
MET_target_13	pancreatobiliary or liver cancer (nos)	218	68.55	3268.94	3823.93	4739.67	6531.92	12432.51	2154.80
MET_target_13	prostate cancer (nos)	674	698.44	3173.37	3666.97	4280.89	4718.94	11728.85	1906.78
MET_target_13	small intestinal, colorectal, or anal cancer (nos)	228	423.63	3426.43	3930.04	4671.97	6449.60	11114.39	2057.85
MET_target_13	unspecified primary cancer (nos)	143	254.63	3350.96	3663.68	4148.59	4671.73	8540.04	1599.67
PIK3CA_target_20	breast cancer (nos)	374	280.22	3102.74	3514.10	4186.46	4470.38	12318.70	1974.98
PIK3CA_target_20	lung cancer (nos)	913	325.11	3108.56	3577.00	4161.20	4523.43	13533.30	1883.49
PIK3CA_target_20	pancreatobiliary or liver cancer (nos)	218	56.61	3239.32	3890.81	4770.33	6679.81	11397.42	2150.19
PIK3CA_target_20	prostate cancer (nos)	674	664.11	3122.40	3597.94	4310.55	4832.37	13326.66	2046.86
PIK3CA_target_20	small intestinal, colorectal, or anal cancer (nos)	228	429.65	3375.77	3885.70	4738.37	6580.33	10320.64	2174.69
PIK3CA_target_20	unspecified primary cancer (nos)	143	291.86	3297.60	3669.04	4188.94	4762.89	9068.97	1723.52
PIK3CA_target_9	breast cancer (nos)	374	335.43	2879.24	3244.06	3695.92	4104.93	10032.57	1518.02
PIK3CA_target_9	lung cancer (nos)	913	355.45	2848.97	3257.82	3655.83	3952.96	11386.09	1464.35
PIK3CA_target_9	pancreatobiliary or liver cancer (nos)	218	64.78	3012.55	3546.78	4103.10	5480.90	7761.82	1612.48
PIK3CA_target_9	prostate cancer (nos)	674	696.08	2895.70	3302.99	3795.09	4289.95	10446.25	1577.21
PIK3CA_target_9	small intestinal, colorectal, or anal cancer (nos)	228	394.22	3097.19	3495.30	4064.37	5497.51	8045.79	1668.79
PIK3CA_target_9	unspecified primary cancer (nos)	143	191.30	3024.30	3368.19	3679.09	4263.07	7675.05	1321.80
