# Supplementary material for: Analytical validation and sequencing coverage studies suggest that performance of a liquid biopsy assay is tumor agnostic (DNA-is-DNA)
Source: PLoS One. 2025 Aug 1;20(8):e0329392. doi: 10.1371/journal.pone.0329392 (PMC12316276; doi:10.1371/journal.pone.0329392)
Supplement: S1 File — (ZIP) [file pone.0329392.s001.zip › Supplement Tables/S17 Table.xlsx]

## Sheet: Commerical (QC=Pass)
Target	Tumor Type	N_Samples	Min	Q1	Median	Mean	Q3	Max	SD
ALK_intron_19	breast cancer (nos)	3654	3638.78	5979.11	7391.58	7215.21	8385.16	14482.64	1565.01
ALK_intron_19	gastroesophageal carcinoma (nos)	740	3653.67	6414.68	7622.95	7492.35	8592.82	13654.21	1571.73
ALK_intron_19	head and neck cancer (nos)	535	3563.49	5522.38	6956.02	6926.16	8104.70	12315.12	1621.52
ALK_intron_19	lung cancer (nos)	8102	3607.95	5900.51	7228.82	7133.07	8248.45	21299.16	1588.23
ALK_intron_19	ovary, peritoneum, or fallopian tube cancer (nos)	701	3842.48	5879.68	7191.99	7094.50	8252.25	15331.00	1599.36
ALK_intron_19	pancreatobiliary or liver cancer (nos)	3097	3724.97	6651.17	7751.61	7561.28	8538.47	12398.83	1410.72
ALK_intron_19	prostate cancer (nos)	4683	3736.46	5807.96	7217.70	7190.77	8469.44	14442.83	1694.76
ALK_intron_19	small intestinal, colorectal, or anal cancer (nos)	2774	3703.07	6695.75	7986.89	7810.95	8908.38	14209.97	1635.98
ALK_intron_19	unspecified primary cancer (nos)	1542	3605.98	6249.46	7602.28	7440.30	8596.99	20948.48	1668.51
ATM_target_1	breast cancer (nos)	3654	2526.12	4503.40	5415.14	5390.81	6267.70	11996.15	1197.51
ATM_target_1	gastroesophageal carcinoma (nos)	740	2871.83	4874.24	5777.70	5747.52	6578.92	11302.93	1242.21
ATM_target_1	head and neck cancer (nos)	535	2908.38	4225.03	5418.97	5343.79	6272.58	8985.55	1280.93
ATM_target_1	lung cancer (nos)	8102	2282.78	4541.46	5601.86	5560.97	6470.75	16012.61	1297.42
ATM_target_1	ovary, peritoneum, or fallopian tube cancer (nos)	701	2746.43	4488.96	5456.06	5433.72	6272.62	10446.22	1228.74
ATM_target_1	pancreatobiliary or liver cancer (nos)	3097	2692.94	5104.36	6005.71	5871.17	6660.19	10530.58	1134.90
ATM_target_1	prostate cancer (nos)	4683	2759.28	4412.24	5418.35	5464.51	6410.17	16031.26	1325.92
ATM_target_1	small intestinal, colorectal, or anal cancer (nos)	2774	2936.29	5067.05	6088.77	5992.79	6892.52	12101.82	1344.41
ATM_target_1	unspecified primary cancer (nos)	1542	2794.84	4779.40	5868.06	5760.48	6696.10	11471.15	1321.03
ATM_target_10	breast cancer (nos)	3654	2922.19	4754.36	5785.04	5720.10	6649.97	11785.82	1244.30
ATM_target_10	gastroesophageal carcinoma (nos)	740	3262.08	5231.48	6159.59	6085.74	6966.84	11430.27	1265.08
ATM_target_10	head and neck cancer (nos)	535	3168.47	4401.81	5705.07	5592.82	6557.62	8873.27	1309.91
ATM_target_10	lung cancer (nos)	8102	2365.66	4789.08	5875.08	5815.87	6740.97	15240.88	1316.49
ATM_target_10	ovary, peritoneum, or fallopian tube cancer (nos)	701	3043.09	4795.97	5847.49	5728.95	6623.55	10736.11	1253.05
ATM_target_10	pancreatobiliary or liver cancer (nos)	3097	3077.18	5401.34	6351.85	6194.73	7019.69	10802.48	1165.89
ATM_target_10	prostate cancer (nos)	4683	3068.37	4668.06	5744.71	5783.17	6793.26	16326.10	1400.41
ATM_target_10	small intestinal, colorectal, or anal cancer (nos)	2774	3078.43	5350.86	6399.41	6279.83	7195.64	12640.11	1351.05
ATM_target_10	unspecified primary cancer (nos)	1542	3131.63	5053.32	6199.11	6042.71	6977.82	11373.33	1336.00
ATM_target_11	breast cancer (nos)	3654	2840.51	4897.62	5915.60	5841.24	6773.12	11096.08	1251.62
ATM_target_11	gastroesophageal carcinoma (nos)	740	3165.64	5360.68	6291.26	6201.81	7067.96	11139.27	1259.92
ATM_target_11	head and neck cancer (nos)	535	3122.31	4607.83	5828.34	5749.38	6782.20	8883.63	1328.90
ATM_target_11	lung cancer (nos)	8102	2411.38	4933.70	6044.44	5967.08	6925.07	14287.40	1321.04
ATM_target_11	ovary, peritoneum, or fallopian tube cancer (nos)	701	3025.10	4943.44	5992.61	5885.99	6825.00	10319.13	1269.40
ATM_target_11	pancreatobiliary or liver cancer (nos)	3097	3015.98	5526.32	6472.39	6313.74	7151.78	10086.62	1164.78
ATM_target_11	prostate cancer (nos)	4683	2881.37	4809.41	5878.89	5916.47	6933.38	16357.00	1393.14
ATM_target_11	small intestinal, colorectal, or anal cancer (nos)	2774	3124.68	5454.61	6504.55	6369.10	7287.79	11903.11	1316.67
ATM_target_11	unspecified primary cancer (nos)	1542	3158.73	5189.37	6279.78	6152.45	7106.29	11595.14	1326.52
ATM_target_12	breast cancer (nos)	3654	3063.36	5090.88	6152.83	6069.74	7018.94	12304.28	1286.35
ATM_target_12	gastroesophageal carcinoma (nos)	740	3485.98	5535.49	6460.14	6392.52	7247.29	10790.11	1266.57
ATM_target_12	head and neck cancer (nos)	535	3336.91	4744.14	6018.86	5930.23	6932.21	9229.87	1355.98
ATM_target_12	lung cancer (nos)	8102	2615.08	5099.14	6235.93	6153.89	7107.02	15091.79	1340.07
ATM_target_12	ovary, peritoneum, or fallopian tube cancer (nos)	701	3186.77	5120.82	6177.59	6092.72	7049.37	10885.41	1292.92
ATM_target_12	pancreatobiliary or liver cancer (nos)	3097	3183.81	5732.90	6682.59	6511.96	7340.20	10717.96	1168.13
ATM_target_12	prostate cancer (nos)	4683	3254.37	4996.00	6133.29	6130.50	7164.70	16299.95	1429.46
ATM_target_12	small intestinal, colorectal, or anal cancer (nos)	2774	3339.33	5714.38	6749.36	6596.72	7510.79	11587.22	1330.50
ATM_target_12	unspecified primary cancer (nos)	1542	3382.32	5371.04	6511.26	6368.48	7346.22	11962.18	1354.63
ATM_target_13	breast cancer (nos)	3654	2863.33	4542.88	5428.67	5390.98	6209.19	11031.67	1114.42
ATM_target_13	gastroesophageal carcinoma (nos)	740	3081.95	4907.82	5753.84	5694.06	6447.21	10062.55	1112.57
ATM_target_13	head and neck cancer (nos)	535	3050.90	4279.14	5348.09	5290.81	6172.46	8688.35	1178.19
ATM_target_13	lung cancer (nos)	8102	2256.73	4578.01	5513.96	5489.48	6325.58	12400.32	1176.56
ATM_target_13	ovary, peritoneum, or fallopian tube cancer (nos)	701	3053.72	4520.31	5498.18	5418.00	6254.65	9284.63	1124.27
ATM_target_13	pancreatobiliary or liver cancer (nos)	3097	3004.35	5096.11	5916.30	5804.86	6529.02	9510.95	1036.40
ATM_target_13	prostate cancer (nos)	4683	1416.70	4459.58	5400.55	5441.01	6313.99	15448.82	1229.94
ATM_target_13	small intestinal, colorectal, or anal cancer (nos)	2774	3130.88	5076.58	5984.56	5892.28	6706.46	11431.63	1198.45
ATM_target_13	unspecified primary cancer (nos)	1542	3089.99	4817.67	5736.04	5668.03	6507.33	11096.48	1192.20
ATM_target_14	breast cancer (nos)	3654	2886.88	4799.05	5829.58	5763.24	6715.19	11258.70	1256.62
ATM_target_14	gastroesophageal carcinoma (nos)	740	3200.80	5207.15	6145.92	6081.11	7009.32	10717.05	1252.76
ATM_target_14	head and neck cancer (nos)	535	3071.70	4447.98	5692.25	5629.93	6659.07	8980.59	1318.05
ATM_target_14	lung cancer (nos)	8102	2410.94	4848.24	5977.27	5890.01	6860.70	14513.75	1320.67
ATM_target_14	ovary, peritoneum, or fallopian tube cancer (nos)	701	3059.92	4816.55	5883.73	5800.36	6788.58	10100.63	1266.15
ATM_target_14	pancreatobiliary or liver cancer (nos)	3097	2888.23	5440.80	6392.88	6221.15	7057.08	10077.36	1162.74
ATM_target_14	prostate cancer (nos)	4683	1493.92	4736.89	5792.08	5813.73	6827.24	15498.17	1364.52
ATM_target_14	small intestinal, colorectal, or anal cancer (nos)	2774	3076.93	5401.87	6428.72	6271.11	7183.02	11482.17	1290.23
ATM_target_14	unspecified primary cancer (nos)	1542	3105.88	5100.98	6234.12	6056.23	6996.12	10688.33	1313.23
ATM_target_15	breast cancer (nos)	3654	2906.75	4951.38	6059.80	5987.10	6992.65	12294.86	1335.75
ATM_target_15	gastroesophageal carcinoma (nos)	740	3203.66	5498.00	6466.46	6369.06	7319.17	12136.87	1347.90
ATM_target_15	head and neck cancer (nos)	535	3181.52	4633.36	5944.70	5864.23	6946.38	9356.35	1414.03
ATM_target_15	lung cancer (nos)	8102	2408.48	4995.77	6191.62	6119.18	7145.81	15179.47	1422.71
ATM_target_15	ovary, peritoneum, or fallopian tube cancer (nos)	701	2938.90	5015.23	6121.45	6018.56	7028.44	10973.89	1343.86
ATM_target_15	pancreatobiliary or liver cancer (nos)	3097	2961.63	5650.64	6690.68	6505.40	7377.35	11275.60	1247.41
ATM_target_15	prostate cancer (nos)	4683	1515.90	4894.35	6035.50	6060.75	7149.24	16614.54	1477.34
ATM_target_15	small intestinal, colorectal, or anal cancer (nos)	2774	3188.89	5605.86	6775.71	6614.29	7615.38	13156.06	1453.35
ATM_target_15	unspecified primary cancer (nos)	1542	3098.18	5311.71	6493.34	6344.47	7353.40	12459.10	1431.82
ATM_target_16	breast cancer (nos)	3654	2977.82	5480.68	6677.80	6585.70	7657.94	13035.40	1432.87
ATM_target_16	gastroesophageal carcinoma (nos)	740	3630.88	6009.89	7092.98	6985.14	7996.53	12331.53	1454.21
ATM_target_16	head and neck cancer (nos)	535	3373.39	5096.18	6574.67	6448.71	7619.09	10149.21	1508.90
ATM_target_16	lung cancer (nos)	8102	2646.53	5522.44	6812.74	6719.47	7832.08	16329.06	1522.88
ATM_target_16	ovary, peritoneum, or fallopian tube cancer (nos)	701	3433.57	5511.79	6699.19	6618.86	7716.79	11745.90	1451.52
ATM_target_16	pancreatobiliary or liver cancer (nos)	3097	3403.13	6260.25	7350.55	7132.10	8091.70	11307.62	1333.24
ATM_target_16	prostate cancer (nos)	4683	2116.94	5379.31	6640.93	6636.89	7783.34	17841.30	1564.26
ATM_target_16	small intestinal, colorectal, or anal cancer (nos)	2774	3474.88	6194.44	7399.41	7242.15	8281.41	14067.78	1540.09
ATM_target_16	unspecified primary cancer (nos)	1542	3471.64	5818.84	7142.92	6951.26	8024.56	12655.54	1525.58
ATM_target_17	breast cancer (nos)	3654	3113.10	5348.12	6532.65	6436.79	7483.59	12652.21	1401.35
ATM_target_17	gastroesophageal carcinoma (nos)	740	3490.01	5887.98	6911.70	6808.55	7811.30	11610.93	1414.69
ATM_target_17	head and neck cancer (nos)	535	3407.31	4940.94	6332.35	6281.93	7402.47	10084.98	1481.06
ATM_target_17	lung cancer (nos)	8102	2465.49	5391.85	6624.88	6536.32	7590.83	17662.52	1476.85
ATM_target_17	ovary, peritoneum, or fallopian tube cancer (nos)	701	3362.91	5354.33	6522.06	6441.28	7478.42	12171.19	1421.03
ATM_target_17	pancreatobiliary or liver cancer (nos)	3097	3482.59	6081.21	7119.96	6930.49	7844.25	11417.20	1291.51
ATM_target_17	prostate cancer (nos)	4683	3426.13	5257.16	6483.80	6494.04	7612.79	17589.74	1555.20
ATM_target_17	small intestinal, colorectal, or anal cancer (nos)	2774	3401.58	6000.84	7185.69	7019.88	8016.95	13039.39	1475.59
ATM_target_17	unspecified primary cancer (nos)	1542	3502.51	5672.70	6924.96	6755.44	7809.26	12493.96	1477.29
ATM_target_18	breast cancer (nos)	3654	3101.34	5314.62	6315.04	6244.68	7147.07	12122.45	1245.01
ATM_target_18	gastroesophageal carcinoma (nos)	740	3592.85	5760.12	6685.74	6588.28	7438.76	11336.54	1258.36
ATM_target_18	head and neck cancer (nos)	535	3453.69	4939.34	6166.72	6116.31	7127.00	9541.68	1319.99
ATM_target_18	lung cancer (nos)	8102	2672.45	5337.20	6449.97	6365.97	7296.33	16036.58	1323.13
ATM_target_18	ovary, peritoneum, or fallopian tube cancer (nos)	701	3406.45	5337.97	6389.92	6284.52	7211.10	11253.05	1275.72
ATM_target_18	pancreatobiliary or liver cancer (nos)	3097	3514.98	5943.99	6865.25	6698.66	7489.39	11137.05	1155.75
ATM_target_18	prostate cancer (nos)	4683	3306.83	5211.36	6286.75	6303.34	7299.93	16427.28	1385.56
ATM_target_18	small intestinal, colorectal, or anal cancer (nos)	2774	3553.56	5906.27	6942.26	6810.73	7699.96	12609.83	1342.88
ATM_target_18	unspecified primary cancer (nos)	1542	3669.44	5607.34	6724.46	6570.60	7500.28	11950.72	1341.79
ATM_target_19	breast cancer (nos)	3654	3195.55	5205.19	6195.80	6143.50	7049.49	12325.56	1265.52
ATM_target_19	gastroesophageal carcinoma (nos)	740	3452.85	5628.14	6574.39	6476.27	7333.06	11717.28	1272.92
ATM_target_19	head and neck cancer (nos)	535	3379.91	4834.30	6110.55	6010.41	7007.85	9403.15	1324.99
ATM_target_19	lung cancer (nos)	8102	2664.02	5210.66	6312.69	6245.72	7178.79	16955.43	1336.77
ATM_target_19	ovary, peritoneum, or fallopian tube cancer (nos)	701	3363.74	5195.93	6227.26	6177.43	7126.54	11236.46	1296.22
ATM_target_19	pancreatobiliary or liver cancer (nos)	3097	3470.18	5818.50	6724.00	6577.78	7387.50	10939.54	1165.03
ATM_target_19	prostate cancer (nos)	4683	3332.74	5101.12	6185.75	6214.40	7199.00	17178.85	1419.62
ATM_target_19	small intestinal, colorectal, or anal cancer (nos)	2774	3351.77	5767.66	6796.32	6682.74	7593.40	12573.54	1346.82
ATM_target_19	unspecified primary cancer (nos)	1542	3517.07	5458.46	6565.16	6445.63	7380.94	12199.79	1347.78
ATM_target_2	breast cancer (nos)	3654	2327.40	4496.28	5374.84	5357.95	6204.60	11561.09	1164.21
ATM_target_2	gastroesophageal carcinoma (nos)	740	2862.52	4869.21	5762.80	5689.24	6458.36	11429.52	1195.85
ATM_target_2	head and neck cancer (nos)	535	2911.48	4208.51	5364.54	5288.24	6214.19	8692.21	1237.70
ATM_target_2	lung cancer (nos)	8102	2301.40	4532.93	5548.33	5501.21	6379.26	14794.29	1246.95
ATM_target_2	ovary, peritoneum, or fallopian tube cancer (nos)	701	2802.53	4504.98	5449.23	5396.76	6220.43	10093.33	1186.91
ATM_target_2	pancreatobiliary or liver cancer (nos)	3097	2697.59	5075.60	5943.81	5805.80	6556.20	11290.12	1092.22
ATM_target_2	prostate cancer (nos)	4683	2457.86	4415.26	5393.19	5426.97	6335.49	15703.06	1287.62
ATM_target_2	small intestinal, colorectal, or anal cancer (nos)	2774	2494.08	5031.11	6000.45	5911.64	6756.44	11876.48	1284.66
ATM_target_2	unspecified primary cancer (nos)	1542	2766.42	4772.94	5782.52	5692.09	6574.30	11172.44	1274.61
ATM_target_20	breast cancer (nos)	3654	2851.52	5192.54	6179.73	6106.03	7012.98	11956.45	1248.27
ATM_target_20	gastroesophageal carcinoma (nos)	740	3348.52	5599.68	6507.68	6422.05	7317.58	11414.95	1254.32
ATM_target_20	head and neck cancer (nos)	535	3359.89	4852.94	6059.85	5966.64	6989.36	9259.33	1309.01
ATM_target_20	lung cancer (nos)	8102	2582.40	5196.48	6274.58	6195.72	7124.68	16202.05	1304.16
ATM_target_20	ovary, peritoneum, or fallopian tube cancer (nos)	701	3287.69	5224.34	6223.21	6129.23	7091.31	10648.90	1267.44
ATM_target_20	pancreatobiliary or liver cancer (nos)	3097	3266.18	5744.32	6641.20	6501.13	7311.40	10371.15	1147.00
ATM_target_20	prostate cancer (nos)	4683	3058.07	5094.17	6144.40	6178.68	7167.09	16423.34	1391.10
ATM_target_20	small intestinal, colorectal, or anal cancer (nos)	2774	3066.69	5722.85	6713.09	6591.33	7482.08	12119.10	1300.15
ATM_target_20	unspecified primary cancer (nos)	1542	3248.58	5447.16	6531.25	6369.89	7290.25	11827.01	1313.04
ATM_target_21	breast cancer (nos)	3654	3212.87	5405.59	6519.26	6443.96	7458.12	12553.79	1374.92
ATM_target_21	gastroesophageal carcinoma (nos)	740	3620.14	5888.08	6880.18	6801.75	7777.00	11678.45	1388.86
ATM_target_21	head and neck cancer (nos)	535	3393.12	5042.13	6377.92	6279.80	7393.82	9973.98	1451.70
ATM_target_21	lung cancer (nos)	8102	2853.02	5421.60	6614.12	6539.19	7561.75	17774.17	1446.71
ATM_target_21	ovary, peritoneum, or fallopian tube cancer (nos)	701	3441.64	5435.95	6542.09	6474.97	7520.67	11713.02	1390.99
ATM_target_21	pancreatobiliary or liver cancer (nos)	3097	3446.77	6043.58	7052.29	6885.64	7774.49	11408.23	1263.44
ATM_target_21	prostate cancer (nos)	4683	3481.84	5295.52	6467.38	6503.06	7591.69	17377.17	1531.10
ATM_target_21	small intestinal, colorectal, or anal cancer (nos)	2774	3472.95	5993.74	7140.77	7016.28	7997.40	12878.23	1453.89
ATM_target_21	unspecified primary cancer (nos)	1542	3491.75	5706.26	6874.98	6751.83	7765.83	12680.10	1454.67
ATM_target_22	breast cancer (nos)	3654	3173.66	5322.91	6464.08	6388.52	7400.04	13017.06	1401.39
ATM_target_22	gastroesophageal carcinoma (nos)	740	3527.82	5850.12	6877.85	6801.37	7789.53	13346.35	1439.91
ATM_target_22	head and neck cancer (nos)	535	3346.12	4958.66	6286.69	6230.34	7338.02	10060.87	1477.75
ATM_target_22	lung cancer (nos)	8102	2618.51	5357.09	6569.90	6505.19	7532.68	17799.60	1488.60
ATM_target_22	ovary, peritoneum, or fallopian tube cancer (nos)	701	3342.45	5354.19	6511.82	6412.78	7427.88	11979.53	1421.66
ATM_target_22	pancreatobiliary or liver cancer (nos)	3097	3450.98	6014.61	7066.65	6886.53	7770.59	11563.01	1305.78
ATM_target_22	prostate cancer (nos)	4683	3352.01	5203.03	6398.32	6438.98	7540.26	18066.62	1560.57
ATM_target_22	small intestinal, colorectal, or anal cancer (nos)	2774	3352.51	5995.06	7168.50	7054.45	8055.11	13950.72	1546.22
ATM_target_22	unspecified primary cancer (nos)	1542	3431.36	5641.40	6907.17	6759.42	7821.36	13919.05	1518.29
ATM_target_23	breast cancer (nos)	3654	2727.33	4912.84	5822.48	5761.46	6593.20	11641.59	1159.85
ATM_target_23	gastroesophageal carcinoma (nos)	740	3191.91	5265.43	6152.28	6060.50	6857.60	11016.88	1165.45
ATM_target_23	head and neck cancer (nos)	535	3215.50	4594.26	5710.79	5634.54	6512.40	8917.81	1219.39
ATM_target_23	lung cancer (nos)	8102	2424.90	4913.54	5912.17	5851.45	6706.05	14356.96	1220.75
ATM_target_23	ovary, peritoneum, or fallopian tube cancer (nos)	701	3242.10	4902.18	5859.86	5785.68	6646.78	10566.95	1171.92
ATM_target_23	pancreatobiliary or liver cancer (nos)	3097	3172.42	5438.27	6275.63	6145.49	6884.48	10415.43	1066.46
ATM_target_23	prostate cancer (nos)	4683	2536.75	4808.68	5782.54	5815.32	6722.03	15857.04	1285.04
ATM_target_23	small intestinal, colorectal, or anal cancer (nos)	2774	2936.77	5432.00	6371.94	6270.53	7102.46	12077.52	1248.79
ATM_target_23	unspecified primary cancer (nos)	1542	3378.22	5151.19	6170.65	6036.33	6895.54	11676.45	1239.23
ATM_target_24	breast cancer (nos)	3654	2649.22	4718.30	5639.16	5599.69	6449.63	11375.51	1180.16
ATM_target_24	gastroesophageal carcinoma (nos)	740	3072.81	5148.04	6000.36	5940.39	6715.12	11028.85	1206.36
ATM_target_24	head and neck cancer (nos)	535	3007.90	4433.92	5529.43	5494.39	6407.99	8751.01	1241.05
ATM_target_24	lung cancer (nos)	8102	2428.96	4738.89	5750.24	5703.30	6567.81	14999.68	1250.74
ATM_target_24	ovary, peritoneum, or fallopian tube cancer (nos)	701	3017.91	4760.88	5725.42	5645.49	6512.13	10387.39	1201.89
ATM_target_24	pancreatobiliary or liver cancer (nos)	3097	2780.78	5299.29	6172.22	6045.65	6813.30	10178.85	1112.22
ATM_target_24	prostate cancer (nos)	4683	2466.30	4632.63	5627.99	5670.29	6595.34	15843.30	1321.15
ATM_target_24	small intestinal, colorectal, or anal cancer (nos)	2774	2693.93	5223.90	6212.85	6116.32	6977.04	11568.82	1269.80
ATM_target_24	unspecified primary cancer (nos)	1542	2965.74	4996.11	6021.31	5907.63	6818.27	11512.62	1279.05
ATM_target_25	breast cancer (nos)	3654	3060.20	5097.41	6154.30	6078.13	7038.30	12061.10	1294.43
ATM_target_25	gastroesophageal carcinoma (nos)	740	3354.20	5535.70	6517.14	6421.39	7313.78	10858.30	1296.62
ATM_target_25	head and neck cancer (nos)	535	3168.11	4721.71	6040.92	5940.65	6991.16	9319.41	1363.95
ATM_target_25	lung cancer (nos)	8102	2491.43	5102.03	6253.74	6170.13	7146.35	14849.56	1362.11
ATM_target_25	ovary, peritoneum, or fallopian tube cancer (nos)	701	3282.41	5108.67	6201.08	6106.34	7076.86	11180.21	1312.08
ATM_target_25	pancreatobiliary or liver cancer (nos)	3097	3148.81	5749.75	6707.57	6544.45	7386.54	10668.30	1191.11
ATM_target_25	prostate cancer (nos)	4683	2805.49	4985.47	6123.79	6138.83	7180.58	16900.35	1442.96
ATM_target_25	small intestinal, colorectal, or anal cancer (nos)	2774	3228.00	5712.90	6763.33	6620.25	7555.19	11827.41	1358.06
ATM_target_25	unspecified primary cancer (nos)	1542	3357.71	5400.54	6547.96	6383.96	7377.54	12260.68	1370.95
ATM_target_26	breast cancer (nos)	3654	2805.32	4602.58	5516.60	5473.48	6309.07	11164.53	1128.10
ATM_target_26	gastroesophageal carcinoma (nos)	740	3047.49	5002.44	5834.84	5794.16	6569.43	9892.98	1121.19
ATM_target_26	head and neck cancer (nos)	535	2990.85	4321.42	5443.65	5372.54	6242.02	8425.01	1187.14
ATM_target_26	lung cancer (nos)	8102	2283.82	4658.10	5620.20	5573.59	6425.27	12685.68	1184.39
ATM_target_26	ovary, peritoneum, or fallopian tube cancer (nos)	701	3014.74	4652.68	5544.81	5512.68	6355.32	9411.47	1137.21
ATM_target_26	pancreatobiliary or liver cancer (nos)	3097	2934.24	5177.25	6026.51	5892.92	6628.75	9770.33	1053.87
ATM_target_26	prostate cancer (nos)	4683	2585.85	4553.42	5492.00	5532.84	6417.84	15237.33	1243.74
ATM_target_26	small intestinal, colorectal, or anal cancer (nos)	2774	3058.60	5147.24	6051.82	5974.96	6790.22	11362.29	1205.40
ATM_target_26	unspecified primary cancer (nos)	1542	3078.28	4906.20	5846.34	5755.08	6610.05	11369.63	1202.96
ATM_target_27	breast cancer (nos)	3654	2767.28	4769.88	5704.86	5654.14	6542.71	10286.48	1173.68
ATM_target_27	gastroesophageal carcinoma (nos)	740	3110.63	5215.58	6079.56	5990.56	6795.38	10378.59	1175.59
ATM_target_27	head and neck cancer (nos)	535	3084.19	4453.01	5591.15	5541.96	6520.42	8403.95	1234.67
ATM_target_27	lung cancer (nos)	8102	2355.83	4814.14	5849.56	5774.83	6675.09	13178.24	1233.39
ATM_target_27	ovary, peritoneum, or fallopian tube cancer (nos)	701	3019.15	4841.15	5805.58	5707.77	6602.19	9687.41	1194.09
ATM_target_27	pancreatobiliary or liver cancer (nos)	3097	2982.91	5372.49	6250.70	6109.09	6898.75	9845.39	1097.76
ATM_target_27	prostate cancer (nos)	4683	2543.15	4691.45	5669.95	5690.62	6625.92	15098.82	1278.36
ATM_target_27	small intestinal, colorectal, or anal cancer (nos)	2774	3012.38	5298.68	6280.10	6136.86	6996.15	11181.82	1216.00
ATM_target_27	unspecified primary cancer (nos)	1542	3056.78	5056.24	6062.05	5940.41	6840.19	10547.98	1243.33
ATM_target_28	breast cancer (nos)	3654	2938.80	4868.62	5828.61	5757.80	6626.50	11152.65	1175.28
ATM_target_28	gastroesophageal carcinoma (nos)	740	3270.31	5312.27	6182.10	6082.61	6871.26	11195.63	1179.80
ATM_target_28	head and neck cancer (nos)	535	3190.68	4566.55	5673.78	5628.99	6600.94	8716.55	1239.83
ATM_target_28	lung cancer (nos)	8102	2417.11	4905.99	5943.38	5864.52	6752.98	14624.57	1240.57
ATM_target_28	ovary, peritoneum, or fallopian tube cancer (nos)	701	3136.00	4933.13	5901.11	5803.32	6691.02	9761.27	1190.40
ATM_target_28	pancreatobiliary or liver cancer (nos)	3097	3069.15	5488.32	6349.43	6206.15	6974.86	10273.47	1096.64
ATM_target_28	prostate cancer (nos)	4683	2601.46	4787.35	5767.78	5797.60	6730.63	15220.17	1292.26
ATM_target_28	small intestinal, colorectal, or anal cancer (nos)	2774	3172.54	5415.56	6396.59	6261.68	7105.77	11808.48	1243.31
ATM_target_28	unspecified primary cancer (nos)	1542	3139.59	5182.44	6190.74	6058.48	6965.69	10772.33	1261.12
ATM_target_29	breast cancer (nos)	3654	3231.70	5588.66	6779.11	6688.56	7745.53	12608.29	1419.63
ATM_target_29	gastroesophageal carcinoma (nos)	740	3772.22	6147.20	7151.85	7086.23	8081.06	11808.73	1427.92
ATM_target_29	head and neck cancer (nos)	535	3607.24	5176.15	6617.09	6553.86	7705.13	10128.37	1507.50
ATM_target_29	lung cancer (nos)	8102	2772.63	5666.00	6935.03	6837.44	7928.03	17381.31	1510.77
ATM_target_29	ovary, peritoneum, or fallopian tube cancer (nos)	701	3590.77	5630.32	6846.49	6747.09	7817.40	12109.40	1460.22
ATM_target_29	pancreatobiliary or liver cancer (nos)	3097	3488.28	6348.26	7423.99	7221.30	8170.28	11213.38	1312.16
ATM_target_29	prostate cancer (nos)	4683	3237.28	5473.84	6734.91	6747.25	7901.50	18172.31	1578.53
ATM_target_29	small intestinal, colorectal, or anal cancer (nos)	2774	3645.56	6277.90	7463.32	7298.93	8323.10	13549.39	1504.96
ATM_target_29	unspecified primary cancer (nos)	1542	3736.16	5918.92	7198.26	7044.64	8121.78	13109.90	1509.59
ATM_target_3	breast cancer (nos)	3654	2934.28	4801.80	5651.04	5601.65	6392.59	10819.80	1078.78
ATM_target_3	gastroesophageal carcinoma (nos)	740	3150.35	5185.75	6023.09	5912.45	6632.62	10456.55	1094.72
ATM_target_3	head and neck cancer (nos)	535	3127.20	4520.60	5537.26	5500.59	6330.30	8568.84	1125.98
ATM_target_3	lung cancer (nos)	8102	2467.64	4826.80	5743.15	5694.96	6483.76	12614.66	1125.15
ATM_target_3	ovary, peritoneum, or fallopian tube cancer (nos)	701	3214.89	4813.25	5701.55	5646.71	6470.10	9766.39	1089.81
ATM_target_3	pancreatobiliary or liver cancer (nos)	3097	3041.59	5324.36	6104.49	5979.19	6668.67	10074.76	983.25
ATM_target_3	prostate cancer (nos)	4683	3136.22	4730.49	5630.37	5656.93	6491.42	15033.61	1180.67
ATM_target_3	small intestinal, colorectal, or anal cancer (nos)	2774	3008.10	5315.84	6193.29	6098.39	6878.28	11293.64	1157.03
ATM_target_3	unspecified primary cancer (nos)	1542	3265.95	5061.06	5989.49	5870.85	6676.59	11707.47	1150.74
ATM_target_30	breast cancer (nos)	3654	2683.51	4561.97	5425.95	5393.91	6217.83	11067.57	1099.16
ATM_target_30	gastroesophageal carcinoma (nos)	740	2946.74	4919.23	5774.89	5695.37	6418.44	10094.22	1095.64
ATM_target_30	head and neck cancer (nos)	535	2974.96	4351.42	5362.58	5335.46	6201.93	8333.83	1160.13
ATM_target_30	lung cancer (nos)	8102	2275.90	4645.38	5579.62	5541.28	6374.34	11946.30	1164.14
ATM_target_30	ovary, peritoneum, or fallopian tube cancer (nos)	701	2905.16	4615.29	5514.31	5461.03	6292.51	9041.32	1122.46
ATM_target_30	pancreatobiliary or liver cancer (nos)	3097	2525.25	5093.96	5937.79	5813.21	6553.34	9464.61	1039.83
ATM_target_30	prostate cancer (nos)	4683	2466.31	4561.59	5433.90	5488.67	6357.58	15010.02	1210.71
ATM_target_30	small intestinal, colorectal, or anal cancer (nos)	2774	2810.37	5043.31	5937.14	5839.29	6653.44	11562.51	1153.09
ATM_target_30	unspecified primary cancer (nos)	1542	2621.88	4862.19	5767.84	5680.47	6524.62	10684.57	1177.00
ATM_target_31	breast cancer (nos)	3654	2813.82	4837.42	5854.24	5794.88	6704.72	11731.64	1238.91
ATM_target_31	gastroesophageal carcinoma (nos)	740	3032.43	5295.23	6204.36	6144.15	7017.44	10664.27	1249.10
ATM_target_31	head and neck cancer (nos)	535	2949.44	4533.50	5709.80	5656.46	6624.32	9115.55	1308.12
ATM_target_31	lung cancer (nos)	8102	2440.84	4859.02	5938.47	5882.74	6803.46	14936.53	1310.65
ATM_target_31	ovary, peritoneum, or fallopian tube cancer (nos)	701	3139.38	4898.20	5905.89	5837.60	6753.22	10943.12	1266.71
ATM_target_31	pancreatobiliary or liver cancer (nos)	3097	3155.66	5463.97	6401.75	6237.35	7045.31	10314.77	1146.90
ATM_target_31	prostate cancer (nos)	4683	2828.43	4744.44	5814.19	5859.40	6850.82	16227.46	1397.07
ATM_target_31	small intestinal, colorectal, or anal cancer (nos)	2774	3097.23	5408.17	6426.65	6328.69	7237.15	11480.51	1327.11
ATM_target_31	unspecified primary cancer (nos)	1542	3180.10	5135.67	6244.49	6115.32	7066.48	12095.19	1336.37
ATM_target_32	breast cancer (nos)	3654	2894.03	4881.64	5835.16	5776.45	6669.35	10798.37	1195.35
ATM_target_32	gastroesophageal carcinoma (nos)	740	3266.86	5296.68	6222.94	6125.58	6953.85	10302.86	1196.86
ATM_target_32	head and neck cancer (nos)	535	3259.13	4612.75	5766.97	5706.71	6683.65	8989.78	1278.60
ATM_target_32	lung cancer (nos)	8102	2435.68	4958.74	6017.63	5940.14	6872.48	13340.26	1265.56
ATM_target_32	ovary, peritoneum, or fallopian tube cancer (nos)	701	3045.63	4944.94	5929.02	5852.63	6763.28	9768.55	1227.05
ATM_target_32	pancreatobiliary or liver cancer (nos)	3097	3069.45	5487.41	6394.55	6247.60	7057.36	10093.48	1124.27
ATM_target_32	prostate cancer (nos)	4683	2580.48	4841.53	5834.05	5859.53	6810.47	15586.21	1310.88
ATM_target_32	small intestinal, colorectal, or anal cancer (nos)	2774	3169.35	5409.09	6430.53	6303.07	7176.22	11395.28	1257.92
ATM_target_32	unspecified primary cancer (nos)	1542	3142.60	5202.96	6192.18	6088.40	6998.74	11413.78	1271.95
ATM_target_33	breast cancer (nos)	3654	3047.87	5051.99	6072.33	5994.52	6931.39	11323.68	1233.82
ATM_target_33	gastroesophageal carcinoma (nos)	740	3412.23	5538.84	6435.69	6348.32	7209.62	10743.71	1241.30
ATM_target_33	head and neck cancer (nos)	535	3268.20	4715.88	6016.00	5897.45	6897.29	8951.37	1312.66
ATM_target_33	lung cancer (nos)	8102	2613.80	5107.14	6207.31	6118.55	7063.41	14518.70	1301.31
ATM_target_33	ovary, peritoneum, or fallopian tube cancer (nos)	701	3259.51	5124.10	6175.59	6056.60	7005.58	10443.09	1266.63
ATM_target_33	pancreatobiliary or liver cancer (nos)	3097	3314.61	5720.01	6658.16	6489.80	7333.02	9809.92	1146.62
ATM_target_33	prostate cancer (nos)	4683	2900.40	4988.00	6060.00	6061.68	7047.73	15912.09	1353.11
ATM_target_33	small intestinal, colorectal, or anal cancer (nos)	2774	3264.54	5640.82	6672.08	6501.72	7386.28	11323.61	1274.84
ATM_target_33	unspecified primary cancer (nos)	1542	3245.16	5368.59	6445.02	6295.00	7252.58	11516.29	1306.05
ATM_target_34	breast cancer (nos)	3654	3098.36	5164.12	6222.04	6147.52	7119.84	11945.64	1297.30
ATM_target_34	gastroesophageal carcinoma (nos)	740	3485.00	5678.15	6578.63	6513.03	7403.09	11275.10	1302.48
ATM_target_34	head and neck cancer (nos)	535	3363.17	4812.43	6090.97	6031.67	7085.81	9563.88	1377.76
ATM_target_34	lung cancer (nos)	8102	2593.05	5170.85	6338.42	6254.28	7230.72	15508.41	1367.43
ATM_target_34	ovary, peritoneum, or fallopian tube cancer (nos)	701	3232.19	5196.16	6286.87	6181.30	7154.39	11049.62	1322.25
ATM_target_34	pancreatobiliary or liver cancer (nos)	3097	3287.71	5840.27	6805.38	6627.35	7471.59	10700.66	1200.30
ATM_target_34	prostate cancer (nos)	4683	2879.89	5060.70	6208.15	6213.43	7256.16	16983.61	1451.22
ATM_target_34	small intestinal, colorectal, or anal cancer (nos)	2774	3215.73	5769.53	6831.29	6687.75	7623.51	11818.41	1359.66
ATM_target_34	unspecified primary cancer (nos)	1542	3422.50	5484.44	6627.40	6468.05	7458.46	12339.85	1382.12
ATM_target_35	breast cancer (nos)	3654	2821.81	4809.67	5776.18	5710.40	6592.62	10905.48	1199.01
ATM_target_35	gastroesophageal carcinoma (nos)	740	3111.77	5225.66	6074.86	6035.57	6850.50	10528.26	1208.90
ATM_target_35	head and neck cancer (nos)	535	3182.19	4443.15	5660.94	5555.04	6524.04	8878.37	1254.93
ATM_target_35	lung cancer (nos)	8102	2542.24	4789.77	5818.96	5757.82	6627.25	15298.33	1255.27
ATM_target_35	ovary, peritoneum, or fallopian tube cancer (nos)	701	3048.25	4826.17	5781.17	5734.22	6642.15	10828.03	1231.76
ATM_target_35	pancreatobiliary or liver cancer (nos)	3097	3107.74	5373.55	6261.72	6119.00	6892.58	10328.26	1107.75
ATM_target_35	prostate cancer (nos)	4683	2697.93	4700.02	5752.39	5777.26	6735.24	15728.88	1358.82
ATM_target_35	small intestinal, colorectal, or anal cancer (nos)	2774	2950.45	5331.07	6323.40	6199.95	7062.88	10746.91	1269.44
ATM_target_35	unspecified primary cancer (nos)	1542	3038.46	5033.93	6088.49	5971.94	6889.65	11485.37	1279.84
ATM_target_36	breast cancer (nos)	3654	2616.72	4461.20	5349.38	5298.83	6109.15	9819.42	1095.70
ATM_target_36	gastroesophageal carcinoma (nos)	740	2862.12	4856.42	5637.41	5580.62	6347.17	9374.08	1098.41
ATM_target_36	head and neck cancer (nos)	535	2880.83	4125.75	5266.43	5166.59	6052.50	8179.48	1147.55
ATM_target_36	lung cancer (nos)	8102	2247.28	4482.36	5415.47	5363.14	6170.38	13992.16	1145.20
ATM_target_36	ovary, peritoneum, or fallopian tube cancer (nos)	701	2845.61	4501.60	5367.62	5326.24	6153.49	9991.35	1117.59
ATM_target_36	pancreatobiliary or liver cancer (nos)	3097	3004.37	4995.18	5798.44	5664.79	6367.37	9849.68	1013.46
ATM_target_36	prostate cancer (nos)	4683	2553.75	4384.28	5331.49	5344.82	6206.20	14730.29	1215.51
ATM_target_36	small intestinal, colorectal, or anal cancer (nos)	2774	2831.43	4934.21	5830.25	5727.30	6518.42	9793.18	1144.65
ATM_target_36	unspecified primary cancer (nos)	1542	2967.97	4680.60	5617.56	5524.67	6332.32	10146.51	1154.94
ATM_target_37	breast cancer (nos)	3654	3085.25	5175.32	6333.24	6236.59	7255.17	12541.76	1383.49
ATM_target_37	gastroesophageal carcinoma (nos)	740	3261.83	5657.59	6711.24	6628.84	7611.74	11734.31	1418.57
ATM_target_37	head and neck cancer (nos)	535	3316.05	4748.58	6118.47	6065.26	7173.26	10320.61	1461.04
ATM_target_37	lung cancer (nos)	8102	2586.69	5187.91	6406.80	6333.41	7359.45	17849.02	1473.09
ATM_target_37	ovary, peritoneum, or fallopian tube cancer (nos)	701	3236.16	5197.90	6345.21	6265.66	7261.22	11931.65	1420.38
ATM_target_37	pancreatobiliary or liver cancer (nos)	3097	3408.07	5883.18	6932.05	6752.65	7652.72	11745.38	1300.68
ATM_target_37	prostate cancer (nos)	4683	2865.98	5021.32	6238.24	6283.01	7379.74	17692.41	1560.42
ATM_target_37	small intestinal, colorectal, or anal cancer (nos)	2774	3274.51	5807.74	7001.07	6863.80	7868.52	12555.85	1504.78
ATM_target_37	unspecified primary cancer (nos)	1542	3017.72	5497.54	6747.21	6589.68	7632.04	12600.03	1498.60
ATM_target_38	breast cancer (nos)	3654	2716.18	4700.96	5646.36	5598.90	6478.96	11500.46	1187.21
ATM_target_38	gastroesophageal carcinoma (nos)	740	3181.40	5126.45	5967.77	5934.34	6746.95	11031.81	1218.30
ATM_target_38	head and neck cancer (nos)	535	3002.85	4427.58	5563.78	5500.02	6449.62	9013.41	1265.61
ATM_target_38	lung cancer (nos)	8102	2294.69	4729.57	5777.13	5725.93	6618.60	14653.04	1280.63
ATM_target_38	ovary, peritoneum, or fallopian tube cancer (nos)	701	3050.87	4731.71	5709.34	5646.02	6508.32	10573.34	1212.77
ATM_target_38	pancreatobiliary or liver cancer (nos)	3097	2970.35	5286.52	6167.04	6032.66	6807.71	10664.96	1114.84
ATM_target_38	prostate cancer (nos)	4683	2585.13	4616.91	5630.94	5681.26	6627.58	16046.85	1349.55
ATM_target_38	small intestinal, colorectal, or anal cancer (nos)	2774	2937.01	5245.60	6254.70	6148.16	7013.21	12062.97	1304.91
ATM_target_38	unspecified primary cancer (nos)	1542	2727.84	4980.74	6053.74	5931.10	6847.34	11564.96	1308.89
ATM_target_39	breast cancer (nos)	3654	3036.20	5059.18	6077.08	6001.50	6913.71	14014.86	1259.04
ATM_target_39	gastroesophageal carcinoma (nos)	740	3439.05	5518.96	6422.30	6370.85	7246.34	11720.37	1275.18
ATM_target_39	head and neck cancer (nos)	535	3345.50	4725.10	5956.19	5915.07	6905.61	9355.44	1344.43
ATM_target_39	lung cancer (nos)	8102	2595.56	5112.84	6225.93	6152.48	7096.98	15338.16	1345.28
ATM_target_39	ovary, peritoneum, or fallopian tube cancer (nos)	701	3211.48	5116.42	6130.62	6074.36	7003.86	10924.67	1288.41
ATM_target_39	pancreatobiliary or liver cancer (nos)	3097	3167.32	5690.72	6635.68	6470.87	7276.86	11104.13	1181.19
ATM_target_39	prostate cancer (nos)	4683	1948.61	4990.90	6052.18	6079.36	7075.61	16238.82	1405.51
ATM_target_39	small intestinal, colorectal, or anal cancer (nos)	2774	3250.58	5662.32	6723.60	6599.37	7515.26	12870.68	1370.15
ATM_target_39	unspecified primary cancer (nos)	1542	3243.44	5388.42	6473.42	6364.34	7326.91	12156.85	1375.19
ATM_target_4	breast cancer (nos)	3654	2468.46	4274.56	5194.32	5134.46	5952.65	10760.75	1123.44
ATM_target_4	gastroesophageal carcinoma (nos)	740	2722.73	4654.04	5473.92	5419.37	6209.80	9595.16	1127.73
ATM_target_4	head and neck cancer (nos)	535	2683.45	3989.49	5053.21	5001.96	5853.10	8239.92	1159.40
ATM_target_4	lung cancer (nos)	8102	2128.53	4305.62	5249.42	5209.24	6034.97	13612.73	1164.25
ATM_target_4	ovary, peritoneum, or fallopian tube cancer (nos)	701	2659.73	4297.68	5176.13	5137.86	5944.57	9927.38	1126.09
ATM_target_4	pancreatobiliary or liver cancer (nos)	3097	2676.28	4816.70	5641.95	5507.61	6237.22	9525.07	1022.19
ATM_target_4	prostate cancer (nos)	4683	2508.22	4169.38	5048.16	5075.51	5901.67	14308.40	1157.09
ATM_target_4	small intestinal, colorectal, or anal cancer (nos)	2774	2704.58	4805.13	5717.56	5617.68	6426.53	10549.70	1197.45
ATM_target_4	unspecified primary cancer (nos)	1542	2825.34	4526.87	5501.36	5387.59	6207.19	10544.83	1177.91
ATM_target_40	breast cancer (nos)	3654	2940.01	5061.74	6085.23	6002.32	6916.29	13522.75	1250.31
ATM_target_40	gastroesophageal carcinoma (nos)	740	3280.36	5523.64	6427.33	6355.61	7212.94	11122.96	1276.17
ATM_target_40	head and neck cancer (nos)	535	3275.97	4709.26	5972.95	5885.93	6890.65	9046.53	1323.34
ATM_target_40	lung cancer (nos)	8102	2521.93	5109.80	6229.46	6141.49	7089.00	16031.17	1339.00
ATM_target_40	ovary, peritoneum, or fallopian tube cancer (nos)	701	3260.38	5082.45	6095.98	6061.07	7007.29	11245.41	1295.45
ATM_target_40	pancreatobiliary or liver cancer (nos)	3097	3197.59	5714.95	6623.78	6465.88	7287.48	10974.78	1166.69
ATM_target_40	prostate cancer (nos)	4683	1732.68	4978.51	6067.83	6077.86	7072.04	16572.85	1400.67
ATM_target_40	small intestinal, colorectal, or anal cancer (nos)	2774	3303.73	5658.76	6708.42	6570.29	7462.34	12427.42	1349.38
ATM_target_40	unspecified primary cancer (nos)	1542	3351.39	5345.36	6481.21	6321.55	7247.46	11748.33	1340.81
ATM_target_41	breast cancer (nos)	3654	3514.42	5513.38	6727.34	6608.39	7665.60	14806.72	1418.36
ATM_target_41	gastroesophageal carcinoma (nos)	740	3553.48	6059.31	7098.08	7013.79	8007.49	11858.91	1447.11
ATM_target_41	head and neck cancer (nos)	535	3555.05	5090.74	6552.44	6454.22	7655.36	10098.95	1501.34
ATM_target_41	lung cancer (nos)	8102	2729.58	5560.97	6873.40	6755.68	7831.55	18751.19	1523.09
ATM_target_41	ovary, peritoneum, or fallopian tube cancer (nos)	701	3410.45	5538.41	6764.09	6656.17	7714.12	12098.35	1462.01
ATM_target_41	pancreatobiliary or liver cancer (nos)	3097	3509.86	6294.52	7344.90	7146.33	8089.55	11771.86	1321.54
ATM_target_41	prostate cancer (nos)	4683	1973.57	5406.14	6678.63	6685.09	7838.90	18030.42	1598.28
ATM_target_41	small intestinal, colorectal, or anal cancer (nos)	2774	3553.36	6219.19	7434.28	7270.56	8301.02	13678.86	1536.40
ATM_target_41	unspecified primary cancer (nos)	1542	3579.99	5850.17	7154.64	6975.63	8018.39	12433.85	1521.99
ATM_target_42	breast cancer (nos)	3654	3196.59	4963.07	5907.32	5833.46	6687.73	13078.12	1155.62
ATM_target_42	gastroesophageal carcinoma (nos)	740	3435.84	5383.06	6257.62	6156.12	6919.23	11123.22	1160.03
ATM_target_42	head and neck cancer (nos)	535	3444.17	4655.99	5825.11	5735.97	6649.12	8918.18	1219.30
ATM_target_42	lung cancer (nos)	8102	2547.31	4984.35	6029.39	5956.11	6839.23	12963.99	1224.44
ATM_target_42	ovary, peritoneum, or fallopian tube cancer (nos)	701	3320.37	4970.23	5979.21	5866.81	6734.88	9973.47	1163.72
ATM_target_42	pancreatobiliary or liver cancer (nos)	3097	3214.83	5576.97	6447.31	6287.60	7024.31	10368.90	1069.02
ATM_target_42	prostate cancer (nos)	4683	1778.91	4874.65	5886.75	5879.95	6795.62	15079.98	1253.10
ATM_target_42	small intestinal, colorectal, or anal cancer (nos)	2774	3433.45	5523.97	6516.17	6381.53	7224.34	11533.67	1240.32
ATM_target_42	unspecified primary cancer (nos)	1542	3322.45	5234.76	6282.34	6149.48	7029.17	11352.10	1239.53
ATM_target_43	breast cancer (nos)	3654	2700.52	4814.53	5798.78	5746.65	6629.31	13434.62	1216.54
ATM_target_43	gastroesophageal carcinoma (nos)	740	3073.82	5328.22	6191.14	6124.22	6930.68	10896.75	1229.24
ATM_target_43	head and neck cancer (nos)	535	3188.66	4551.38	5647.54	5641.05	6626.28	8926.22	1286.06
ATM_target_43	lung cancer (nos)	8102	2475.79	4871.82	5928.65	5868.99	6779.48	14515.90	1293.42
ATM_target_43	ovary, peritoneum, or fallopian tube cancer (nos)	701	3007.26	4879.22	5881.42	5820.57	6735.87	10683.39	1260.10
ATM_target_43	pancreatobiliary or liver cancer (nos)	3097	2972.82	5452.57	6362.78	6226.77	7032.39	10243.59	1145.45
ATM_target_43	prostate cancer (nos)	4683	1858.49	4753.92	5784.62	5828.21	6811.01	15992.15	1371.87
ATM_target_43	small intestinal, colorectal, or anal cancer (nos)	2774	3027.18	5383.25	6406.96	6294.22	7194.50	11553.16	1312.57
ATM_target_43	unspecified primary cancer (nos)	1542	2965.54	5167.25	6215.30	6085.93	7053.80	11710.98	1319.12
ATM_target_44	breast cancer (nos)	3654	3036.11	4906.74	5950.78	5856.61	6783.91	13477.08	1230.31
ATM_target_44	gastroesophageal carcinoma (nos)	740	3267.65	5367.03	6317.46	6201.96	7106.57	11066.05	1247.76
ATM_target_44	head and neck cancer (nos)	535	3023.72	4528.32	5801.58	5706.99	6708.92	8877.80	1285.60
ATM_target_44	lung cancer (nos)	8102	2363.06	4945.73	6047.39	5952.89	6889.14	15565.21	1293.57
ATM_target_44	ovary, peritoneum, or fallopian tube cancer (nos)	701	3236.57	4936.18	5978.54	5876.05	6809.42	9976.08	1242.69
ATM_target_44	pancreatobiliary or liver cancer (nos)	3097	3180.75	5578.81	6493.18	6328.24	7140.40	10446.30	1141.97
ATM_target_44	prostate cancer (nos)	4683	1608.36	4816.57	5914.40	5901.29	6903.80	15782.22	1355.99
ATM_target_44	small intestinal, colorectal, or anal cancer (nos)	2774	3183.05	5529.93	6548.75	6402.17	7304.67	12771.47	1305.63
ATM_target_44	unspecified primary cancer (nos)	1542	3241.85	5222.88	6316.42	6142.67	7058.64	11104.11	1295.04
ATM_target_45	breast cancer (nos)	3654	3082.79	4811.79	5750.28	5678.71	6515.06	13144.34	1141.59
ATM_target_45	gastroesophageal carcinoma (nos)	740	3247.56	5223.51	6085.66	6008.17	6805.96	10687.04	1157.48
ATM_target_45	head and neck cancer (nos)	535	3121.35	4488.56	5600.34	5558.10	6462.12	8561.65	1196.89
ATM_target_45	lung cancer (nos)	8102	2456.43	4837.01	5840.65	5769.28	6620.14	13705.07	1206.52
ATM_target_45	ovary, peritoneum, or fallopian tube cancer (nos)	701	3236.74	4832.95	5767.71	5708.32	6536.54	10302.64	1162.74
ATM_target_45	pancreatobiliary or liver cancer (nos)	3097	3160.41	5405.42	6233.84	6100.63	6836.69	10572.41	1060.19
ATM_target_45	prostate cancer (nos)	4683	1808.74	4722.07	5716.02	5743.26	6643.24	15583.25	1280.34
ATM_target_45	small intestinal, colorectal, or anal cancer (nos)	2774	3216.31	5372.50	6350.20	6238.58	7079.77	11683.90	1249.89
ATM_target_45	unspecified primary cancer (nos)	1542	3317.41	5099.09	6094.60	5981.81	6847.73	11353.72	1231.55
ATM_target_46	breast cancer (nos)	3654	2969.56	4882.85	5907.40	5828.82	6761.08	13824.79	1241.33
ATM_target_46	gastroesophageal carcinoma (nos)	740	3164.05	5335.48	6267.06	6184.83	7058.35	11273.44	1265.84
ATM_target_46	head and neck cancer (nos)	535	3070.93	4510.67	5781.37	5688.48	6701.32	8835.93	1298.95
ATM_target_46	lung cancer (nos)	8102	2531.39	4899.83	5971.85	5909.59	6840.37	14961.25	1301.52
ATM_target_46	ovary, peritoneum, or fallopian tube cancer (nos)	701	3060.88	4887.92	5918.27	5845.45	6765.41	10388.10	1254.15
ATM_target_46	pancreatobiliary or liver cancer (nos)	3097	3246.38	5510.04	6450.99	6284.49	7080.93	10485.34	1150.41
ATM_target_46	prostate cancer (nos)	4683	1654.56	4772.34	5859.24	5864.37	6845.88	15702.65	1369.35
ATM_target_46	small intestinal, colorectal, or anal cancer (nos)	2774	3112.11	5480.82	6514.42	6392.88	7291.71	12555.78	1335.88
ATM_target_46	unspecified primary cancer (nos)	1542	3231.62	5163.24	6279.25	6125.85	7081.97	11529.36	1314.40
ATM_target_47	breast cancer (nos)	3654	3144.12	4936.56	5948.78	5856.05	6760.81	13762.81	1214.50
ATM_target_47	gastroesophageal carcinoma (nos)	740	3207.90	5358.62	6280.55	6192.31	7049.22	10210.40	1218.43
ATM_target_47	head and neck cancer (nos)	535	3141.02	4599.60	5819.78	5719.08	6712.12	9008.42	1271.67
ATM_target_47	lung cancer (nos)	8102	2461.78	4965.27	6018.96	5947.13	6858.73	14385.93	1272.32
ATM_target_47	ovary, peritoneum, or fallopian tube cancer (nos)	701	3205.97	4949.01	5962.30	5861.50	6747.17	10739.83	1220.78
ATM_target_47	pancreatobiliary or liver cancer (nos)	3097	3161.23	5556.98	6462.93	6292.22	7079.46	10018.65	1114.06
ATM_target_47	prostate cancer (nos)	4683	1802.32	4855.07	5940.38	5936.20	6912.67	15980.90	1366.37
ATM_target_47	small intestinal, colorectal, or anal cancer (nos)	2774	3233.62	5514.46	6531.70	6406.91	7278.85	11101.22	1298.40
ATM_target_47	unspecified primary cancer (nos)	1542	3302.45	5211.48	6295.34	6140.58	7048.15	11742.06	1281.96
ATM_target_48	breast cancer (nos)	3654	3006.83	4916.51	5908.82	5833.31	6716.34	13326.99	1197.41
ATM_target_48	gastroesophageal carcinoma (nos)	740	3190.43	5344.52	6234.99	6151.67	6962.11	10066.96	1199.62
ATM_target_48	head and neck cancer (nos)	535	3194.93	4565.42	5785.15	5682.45	6618.26	8926.32	1260.58
ATM_target_48	lung cancer (nos)	8102	2508.23	4939.92	5981.45	5907.46	6802.11	14365.76	1253.17
ATM_target_48	ovary, peritoneum, or fallopian tube cancer (nos)	701	3236.13	4938.13	5948.62	5848.86	6741.78	10479.04	1212.87
ATM_target_48	pancreatobiliary or liver cancer (nos)	3097	2984.62	5535.27	6403.91	6253.07	7005.11	10432.11	1096.04
ATM_target_48	prostate cancer (nos)	4683	1915.97	4825.77	5884.03	5894.56	6860.10	15884.78	1346.77
ATM_target_48	small intestinal, colorectal, or anal cancer (nos)	2774	2996.67	5490.15	6476.73	6344.07	7203.20	10694.97	1260.00
ATM_target_48	unspecified primary cancer (nos)	1542	3242.29	5190.83	6270.59	6110.42	7015.46	11578.18	1266.08
ATM_target_49	breast cancer (nos)	3654	3127.88	4956.78	5989.78	5906.93	6827.42	13821.23	1235.51
ATM_target_49	gastroesophageal carcinoma (nos)	740	3306.43	5387.43	6337.42	6233.46	7107.73	10504.25	1232.43
ATM_target_49	head and neck cancer (nos)	535	3173.25	4552.25	5846.41	5741.36	6747.60	8853.50	1290.23
ATM_target_49	lung cancer (nos)	8102	2457.87	4976.24	6065.48	5975.59	6901.51	15262.44	1288.84
ATM_target_49	ovary, peritoneum, or fallopian tube cancer (nos)	701	3158.75	4988.87	5999.76	5908.54	6817.37	10797.95	1237.47
ATM_target_49	pancreatobiliary or liver cancer (nos)	3097	3234.09	5600.08	6508.79	6335.16	7120.56	10307.35	1128.55
ATM_target_49	prostate cancer (nos)	4683	1767.01	4863.17	5966.97	5967.04	6971.10	15941.95	1389.03
ATM_target_49	small intestinal, colorectal, or anal cancer (nos)	2774	3266.50	5540.01	6563.88	6413.59	7286.07	11768.69	1289.85
ATM_target_49	unspecified primary cancer (nos)	1542	3247.68	5238.64	6330.17	6176.49	7114.01	11373.89	1293.92
ATM_target_5	breast cancer (nos)	3654	2921.93	4819.16	5706.66	5664.38	6486.08	11117.87	1149.19
ATM_target_5	gastroesophageal carcinoma (nos)	740	3252.66	5140.73	6030.64	5959.80	6723.18	11232.77	1160.96
ATM_target_5	head and neck cancer (nos)	535	3297.23	4523.16	5617.08	5555.60	6455.01	8879.49	1200.73
ATM_target_5	lung cancer (nos)	8102	2418.55	4824.64	5779.27	5748.93	6593.01	14154.20	1209.45
ATM_target_5	ovary, peritoneum, or fallopian tube cancer (nos)	701	3236.96	4829.64	5787.91	5693.88	6535.86	10218.18	1165.01
ATM_target_5	pancreatobiliary or liver cancer (nos)	3097	3170.07	5354.00	6172.93	6051.78	6776.87	10301.47	1055.76
ATM_target_5	prostate cancer (nos)	4683	2854.74	4719.34	5706.23	5728.89	6617.02	15920.74	1277.11
ATM_target_5	small intestinal, colorectal, or anal cancer (nos)	2774	2932.47	5325.73	6275.56	6201.85	7033.18	11904.44	1254.29
ATM_target_5	unspecified primary cancer (nos)	1542	3246.98	5063.67	6037.46	5948.67	6841.90	12036.24	1235.99
ATM_target_50	breast cancer (nos)	3654	2623.32	4306.66	5125.54	5092.68	5847.12	11824.51	1034.38
ATM_target_50	gastroesophageal carcinoma (nos)	740	2860.95	4676.10	5462.92	5394.59	6059.42	9509.42	1035.64
ATM_target_50	head and neck cancer (nos)	535	2707.24	4080.07	5038.33	4996.59	5770.54	7882.70	1082.83
ATM_target_50	lung cancer (nos)	8102	2190.82	4342.79	5218.64	5181.70	5952.39	11699.14	1089.19
ATM_target_50	ovary, peritoneum, or fallopian tube cancer (nos)	701	2867.03	4337.87	5208.82	5138.71	5909.98	8756.96	1052.04
ATM_target_50	pancreatobiliary or liver cancer (nos)	3097	2823.03	4819.67	5577.55	5479.53	6149.92	9083.74	965.88
ATM_target_50	prostate cancer (nos)	4683	1543.88	4239.46	5099.05	5150.49	5958.78	14399.78	1161.49
ATM_target_50	small intestinal, colorectal, or anal cancer (nos)	2774	2900.43	4752.48	5615.32	5542.83	6305.61	10780.90	1110.83
ATM_target_50	unspecified primary cancer (nos)	1542	2648.33	4573.12	5409.86	5356.91	6145.80	10384.52	1117.29
ATM_target_51	breast cancer (nos)	3654	3282.64	5295.39	6396.14	6305.44	7281.85	14273.88	1328.63
ATM_target_51	gastroesophageal carcinoma (nos)	740	3602.27	5796.92	6797.96	6676.76	7589.80	12241.65	1341.31
ATM_target_51	head and neck cancer (nos)	535	3378.78	4915.50	6300.44	6188.73	7323.46	9593.49	1416.37
ATM_target_51	lung cancer (nos)	8102	2686.52	5337.32	6557.05	6455.15	7486.99	15700.00	1418.28
ATM_target_51	ovary, peritoneum, or fallopian tube cancer (nos)	701	3332.30	5337.95	6460.09	6362.32	7398.99	11249.03	1357.72
ATM_target_51	pancreatobiliary or liver cancer (nos)	3097	3381.62	5987.74	6999.42	6808.59	7675.27	10873.19	1228.83
ATM_target_51	prostate cancer (nos)	4683	1629.86	5204.85	6376.40	6381.34	7465.04	17023.78	1493.64
ATM_target_51	small intestinal, colorectal, or anal cancer (nos)	2774	3394.76	5952.71	7039.04	6888.47	7857.10	13496.66	1415.17
ATM_target_51	unspecified primary cancer (nos)	1542	3449.85	5655.67	6835.58	6663.11	7673.52	12237.19	1422.76
ATM_target_52	breast cancer (nos)	3654	3210.14	5122.00	6097.37	6025.27	6906.84	13472.79	1206.00
ATM_target_52	gastroesophageal carcinoma (nos)	740	3450.75	5557.14	6459.53	6364.17	7184.84	11245.90	1202.62
ATM_target_52	head and neck cancer (nos)	535	3301.69	4835.59	6013.07	5923.26	6913.76	9028.29	1269.35
ATM_target_52	lung cancer (nos)	8102	2595.29	5189.77	6255.70	6164.25	7077.21	14419.11	1267.15
ATM_target_52	ovary, peritoneum, or fallopian tube cancer (nos)	701	3330.13	5174.89	6205.44	6106.65	6997.15	10587.84	1239.98
ATM_target_52	pancreatobiliary or liver cancer (nos)	3097	3299.67	5761.14	6650.19	6493.55	7309.98	10042.54	1118.57
ATM_target_52	prostate cancer (nos)	4683	1565.79	5056.58	6081.45	6091.20	7048.94	16170.58	1330.94
ATM_target_52	small intestinal, colorectal, or anal cancer (nos)	2774	3383.44	5670.86	6647.54	6520.74	7400.57	12049.64	1260.92
ATM_target_52	unspecified primary cancer (nos)	1542	3380.28	5417.78	6471.77	6323.86	7242.72	11147.81	1271.68
ATM_target_53	breast cancer (nos)	3654	2645.59	4677.20	5563.86	5503.71	6314.24	12402.35	1116.06
ATM_target_53	gastroesophageal carcinoma (nos)	740	3063.62	5044.23	5884.27	5804.08	6598.08	10814.59	1130.19
ATM_target_53	head and neck cancer (nos)	535	3018.77	4379.01	5431.35	5376.96	6273.08	8405.99	1166.63
ATM_target_53	lung cancer (nos)	8102	2442.96	4680.03	5639.97	5587.81	6409.82	14384.74	1177.17
ATM_target_53	ovary, peritoneum, or fallopian tube cancer (nos)	701	3079.37	4719.67	5625.73	5557.35	6397.79	9999.28	1145.72
ATM_target_53	pancreatobiliary or liver cancer (nos)	3097	3073.32	5177.32	6017.40	5890.58	6607.98	10036.33	1045.33
ATM_target_53	prostate cancer (nos)	4683	1499.64	4587.74	5532.95	5567.66	6453.80	14848.92	1258.21
ATM_target_53	small intestinal, colorectal, or anal cancer (nos)	2774	2854.31	5174.66	6093.66	6007.71	6830.59	11238.17	1213.73
ATM_target_53	unspecified primary cancer (nos)	1542	3085.12	4890.92	5891.29	5775.90	6619.73	10726.18	1200.25
ATM_target_54	breast cancer (nos)	3654	3123.62	5056.76	6085.77	5999.13	6904.51	13828.76	1229.07
ATM_target_54	gastroesophageal carcinoma (nos)	740	3289.37	5513.80	6419.49	6320.92	7195.48	10953.12	1237.75
ATM_target_54	head and neck cancer (nos)	535	3254.56	4700.12	5892.74	5842.71	6835.87	9112.26	1279.61
ATM_target_54	lung cancer (nos)	8102	2546.42	5084.35	6160.41	6072.24	6997.20	15263.07	1282.44
ATM_target_54	ovary, peritoneum, or fallopian tube cancer (nos)	701	3240.17	5101.72	6128.16	6029.14	6952.89	10779.80	1243.59
ATM_target_54	pancreatobiliary or liver cancer (nos)	3097	3284.54	5698.68	6589.06	6425.73	7217.70	10597.20	1123.03
ATM_target_54	prostate cancer (nos)	4683	1522.77	4987.35	6060.13	6064.35	7047.95	16219.66	1374.26
ATM_target_54	small intestinal, colorectal, or anal cancer (nos)	2774	3263.20	5659.29	6636.12	6516.34	7398.54	11381.47	1288.34
ATM_target_54	unspecified primary cancer (nos)	1542	3357.64	5343.55	6435.46	6268.87	7179.12	11422.54	1289.57
ATM_target_55	breast cancer (nos)	3654	3412.62	5445.34	6538.10	6455.81	7450.56	13831.58	1332.68
ATM_target_55	gastroesophageal carcinoma (nos)	740	3755.95	5972.25	6951.93	6869.64	7780.75	11863.15	1345.50
ATM_target_55	head and neck cancer (nos)	535	3344.89	5073.46	6437.49	6342.54	7438.10	10025.86	1420.85
ATM_target_55	lung cancer (nos)	8102	2609.75	5513.19	6722.68	6631.63	7662.17	16842.02	1434.52
ATM_target_55	ovary, peritoneum, or fallopian tube cancer (nos)	701	3523.13	5538.18	6627.19	6537.23	7549.90	10902.80	1374.06
ATM_target_55	pancreatobiliary or liver cancer (nos)	3097	3445.30	6192.02	7184.19	7005.01	7889.39	11354.52	1250.26
ATM_target_55	prostate cancer (nos)	4683	1799.37	5357.65	6546.29	6537.50	7624.16	16886.64	1489.44
ATM_target_55	small intestinal, colorectal, or anal cancer (nos)	2774	3573.25	6120.03	7246.49	7090.61	8051.99	12811.98	1435.77
ATM_target_55	unspecified primary cancer (nos)	1542	3679.44	5801.03	7040.28	6853.69	7877.27	12660.70	1448.75
ATM_target_56	breast cancer (nos)	3654	3260.61	5056.96	6109.05	6022.31	6971.88	13929.19	1260.74
ATM_target_56	gastroesophageal carcinoma (nos)	740	3340.48	5522.58	6502.78	6384.36	7320.78	10835.74	1268.35
ATM_target_56	head and neck cancer (nos)	535	3303.80	4691.80	5963.34	5887.15	6886.08	9201.73	1325.53
ATM_target_56	lung cancer (nos)	8102	2531.06	5070.37	6190.26	6103.58	7061.55	14852.87	1322.84
ATM_target_56	ovary, peritoneum, or fallopian tube cancer (nos)	701	3303.30	5056.72	6161.46	6051.82	6991.74	10995.15	1278.12
ATM_target_56	pancreatobiliary or liver cancer (nos)	3097	3384.43	5749.21	6684.88	6500.13	7324.19	10650.97	1165.62
ATM_target_56	prostate cancer (nos)	4683	1485.25	4950.88	6081.05	6086.79	7125.62	16454.32	1417.79
ATM_target_56	small intestinal, colorectal, or anal cancer (nos)	2774	3161.55	5655.92	6726.94	6560.15	7455.85	11801.97	1321.04
ATM_target_56	unspecified primary cancer (nos)	1542	3311.19	5366.24	6482.20	6322.15	7282.72	11446.43	1333.43
ATM_target_57	breast cancer (nos)	3654	2850.98	4572.26	5408.92	5370.96	6158.91	11756.06	1063.59
ATM_target_57	gastroesophageal carcinoma (nos)	740	3098.60	4922.58	5708.90	5658.05	6364.13	10031.08	1073.39
ATM_target_57	head and neck cancer (nos)	535	3084.88	4323.80	5364.12	5280.36	6135.80	8135.38	1104.38
ATM_target_57	lung cancer (nos)	8102	2458.37	4601.90	5502.38	5466.83	6250.10	12662.32	1118.20
ATM_target_57	ovary, peritoneum, or fallopian tube cancer (nos)	701	3124.97	4614.52	5471.28	5414.25	6200.04	9281.07	1073.81
ATM_target_57	pancreatobiliary or liver cancer (nos)	3097	3131.90	5081.81	5877.12	5755.93	6458.05	9863.77	998.64
ATM_target_57	prostate cancer (nos)	4683	1564.05	4521.54	5397.30	5433.73	6262.05	15009.07	1169.34
ATM_target_57	small intestinal, colorectal, or anal cancer (nos)	2774	3019.25	5075.93	5939.20	5869.14	6668.61	11144.89	1158.15
ATM_target_57	unspecified primary cancer (nos)	1542	3180.86	4835.57	5713.56	5631.98	6409.62	10633.18	1140.19
ATM_target_58	breast cancer (nos)	3654	2847.36	4989.56	6043.60	5977.05	6950.69	13741.85	1305.62
ATM_target_58	gastroesophageal carcinoma (nos)	740	3386.00	5481.80	6450.83	6376.74	7248.85	11345.06	1332.32
ATM_target_58	head and neck cancer (nos)	535	3297.34	4661.96	5988.93	5923.70	7032.66	9373.54	1401.57
ATM_target_58	lung cancer (nos)	8102	2467.96	5046.73	6248.64	6168.92	7195.32	15817.92	1410.06
ATM_target_58	ovary, peritoneum, or fallopian tube cancer (nos)	701	2980.50	5035.78	6143.00	6076.84	7074.82	11447.25	1359.25
ATM_target_58	pancreatobiliary or liver cancer (nos)	3097	3014.84	5680.12	6690.32	6520.97	7388.77	10617.23	1231.46
ATM_target_58	prostate cancer (nos)	4683	1797.35	4908.68	5982.16	6004.48	7027.23	14262.18	1401.71
ATM_target_58	small intestinal, colorectal, or anal cancer (nos)	2774	3135.01	5631.76	6716.85	6566.87	7551.82	12109.58	1391.07
ATM_target_58	unspecified primary cancer (nos)	1542	3091.68	5363.44	6469.24	6355.75	7369.90	11878.52	1407.55
ATM_target_59	breast cancer (nos)	3654	3075.67	5131.00	6205.67	6118.41	7062.00	13748.39	1288.62
ATM_target_59	gastroesophageal carcinoma (nos)	740	3274.95	5557.48	6530.10	6433.10	7350.82	10597.22	1285.35
ATM_target_59	head and neck cancer (nos)	535	3226.39	4739.85	6040.74	5958.45	6994.49	9327.13	1348.56
ATM_target_59	lung cancer (nos)	8102	2541.38	5146.48	6283.57	6194.94	7155.87	15595.01	1346.04
ATM_target_59	ovary, peritoneum, or fallopian tube cancer (nos)	701	3243.65	5132.32	6180.65	6132.76	7090.82	11200.12	1300.67
ATM_target_59	pancreatobiliary or liver cancer (nos)	3097	3317.57	5785.04	6716.98	6550.10	7391.83	10272.79	1180.45
ATM_target_59	prostate cancer (nos)	4683	1874.14	5023.42	6175.71	6172.92	7204.82	16402.93	1427.70
ATM_target_59	small intestinal, colorectal, or anal cancer (nos)	2774	1738.84	5686.98	6757.74	6621.39	7547.00	11942.12	1346.38
ATM_target_59	unspecified primary cancer (nos)	1542	3397.77	5395.80	6532.04	6382.62	7328.78	11643.74	1347.28
ATM_target_6	breast cancer (nos)	3654	3084.62	5065.39	6104.15	6029.22	6982.35	11937.93	1274.27
ATM_target_6	gastroesophageal carcinoma (nos)	740	3305.27	5527.78	6416.07	6358.59	7213.63	10679.64	1269.92
ATM_target_6	head and neck cancer (nos)	535	3248.45	4691.42	5989.94	5885.95	6937.16	9216.85	1335.65
ATM_target_6	lung cancer (nos)	8102	2562.10	5084.74	6196.54	6122.83	7065.37	15732.17	1337.56
ATM_target_6	ovary, peritoneum, or fallopian tube cancer (nos)	701	3208.23	5129.55	6152.70	6059.09	7004.43	10829.09	1296.17
ATM_target_6	pancreatobiliary or liver cancer (nos)	3097	3302.53	5689.81	6620.80	6463.69	7286.60	10727.94	1161.39
ATM_target_6	prostate cancer (nos)	4683	3244.42	4981.44	6087.92	6104.20	7122.40	16356.83	1421.87
ATM_target_6	small intestinal, colorectal, or anal cancer (nos)	2774	3238.93	5651.21	6694.78	6557.06	7467.04	11683.98	1332.26
ATM_target_6	unspecified primary cancer (nos)	1542	3388.52	5332.65	6459.20	6325.46	7273.49	11829.94	1343.44
ATM_target_60	breast cancer (nos)	3654	3063.73	5096.27	6114.74	6029.47	6948.10	14200.84	1257.91
ATM_target_60	gastroesophageal carcinoma (nos)	740	3313.02	5513.17	6472.30	6380.50	7281.52	11341.29	1265.80
ATM_target_60	head and neck cancer (nos)	535	3244.30	4727.61	5963.44	5902.53	6948.50	9230.58	1327.24
ATM_target_60	lung cancer (nos)	8102	2597.60	5116.77	6235.59	6150.40	7098.68	14963.78	1336.57
ATM_target_60	ovary, peritoneum, or fallopian tube cancer (nos)	701	3315.33	5136.52	6135.04	6079.50	7008.42	10490.25	1274.83
ATM_target_60	pancreatobiliary or liver cancer (nos)	3097	3213.28	5711.78	6660.69	6496.49	7315.49	10746.36	1166.43
ATM_target_60	prostate cancer (nos)	4683	2029.64	4980.85	6101.70	6106.60	7115.68	16122.20	1417.70
ATM_target_60	small intestinal, colorectal, or anal cancer (nos)	2774	1792.92	5673.48	6734.76	6596.24	7510.85	12027.45	1347.06
ATM_target_60	unspecified primary cancer (nos)	1542	3433.99	5358.09	6501.34	6362.24	7321.84	11781.65	1353.18
ATM_target_61	breast cancer (nos)	3654	2136.03	5293.58	6441.60	6342.70	7381.62	14641.33	1376.22
ATM_target_61	gastroesophageal carcinoma (nos)	740	3436.80	5801.54	6846.54	6728.33	7750.49	11293.84	1387.64
ATM_target_61	head and neck cancer (nos)	535	3257.01	4897.63	6272.88	6214.87	7320.14	10223.92	1460.61
ATM_target_61	lung cancer (nos)	8102	2581.54	5328.78	6562.99	6459.62	7499.54	17653.99	1449.63
ATM_target_61	ovary, peritoneum, or fallopian tube cancer (nos)	701	3278.93	5336.29	6476.40	6396.64	7466.20	11716.99	1407.78
ATM_target_61	pancreatobiliary or liver cancer (nos)	3097	3079.55	6031.80	7093.33	6875.62	7790.57	11483.35	1282.34
ATM_target_61	prostate cancer (nos)	4683	1804.17	5187.57	6364.20	6376.78	7468.39	17226.50	1502.56
ATM_target_61	small intestinal, colorectal, or anal cancer (nos)	2774	3415.03	5922.37	7072.98	6895.50	7876.24	13565.37	1423.05
ATM_target_61	unspecified primary cancer (nos)	1542	3298.85	5601.25	6802.53	6653.10	7706.67	11826.96	1439.71
ATM_target_62	breast cancer (nos)	3654	2137.69	5496.68	6707.59	6581.39	7640.22	14911.17	1408.52
ATM_target_62	gastroesophageal carcinoma (nos)	740	3509.88	6016.67	7066.59	6959.76	7952.15	11609.09	1409.90
ATM_target_62	head and neck cancer (nos)	535	3542.78	5088.80	6474.59	6426.28	7582.61	10168.30	1482.15
ATM_target_62	lung cancer (nos)	8102	2680.61	5495.72	6773.48	6665.19	7733.08	17557.00	1482.98
ATM_target_62	ovary, peritoneum, or fallopian tube cancer (nos)	701	3359.09	5530.62	6712.65	6603.33	7685.38	12030.76	1433.86
ATM_target_62	pancreatobiliary or liver cancer (nos)	3097	3338.62	6226.21	7300.91	7080.62	7984.56	11138.54	1295.46
ATM_target_62	prostate cancer (nos)	4683	2030.52	5377.81	6615.70	6610.07	7737.74	17557.82	1551.19
ATM_target_62	small intestinal, colorectal, or anal cancer (nos)	2774	3525.15	6190.92	7362.94	7179.40	8181.23	13569.46	1476.81
ATM_target_62	unspecified primary cancer (nos)	1542	3532.84	5818.01	7084.90	6895.58	7946.63	12476.21	1482.04
ATM_target_7	breast cancer (nos)	3654	2556.45	4409.90	5301.20	5251.42	6066.34	10838.36	1116.04
ATM_target_7	gastroesophageal carcinoma (nos)	740	2807.90	4811.03	5642.45	5556.26	6325.66	9863.30	1127.72
ATM_target_7	head and neck cancer (nos)	535	2843.76	4142.20	5149.72	5144.36	6029.81	8197.13	1174.93
ATM_target_7	lung cancer (nos)	8102	2308.45	4442.02	5401.08	5348.44	6172.28	13140.60	1170.93
ATM_target_7	ovary, peritoneum, or fallopian tube cancer (nos)	701	2844.99	4438.49	5310.75	5279.10	6068.79	10051.61	1131.22
ATM_target_7	pancreatobiliary or liver cancer (nos)	3097	2722.65	4968.42	5798.45	5663.30	6393.06	9447.69	1034.79
ATM_target_7	prostate cancer (nos)	4683	2741.58	4333.31	5273.84	5328.90	6215.72	14837.22	1262.74
ATM_target_7	small intestinal, colorectal, or anal cancer (nos)	2774	2823.04	4902.78	5823.89	5710.34	6502.41	10352.12	1172.38
ATM_target_7	unspecified primary cancer (nos)	1542	2901.55	4667.24	5645.24	5534.48	6393.50	10740.82	1188.71
ATM_target_8	breast cancer (nos)	3654	3115.57	5036.07	5970.63	5910.63	6759.30	11603.07	1147.75
ATM_target_8	gastroesophageal carcinoma (nos)	740	3534.81	5488.00	6294.09	6238.98	6994.78	11005.70	1157.07
ATM_target_8	head and neck cancer (nos)	535	3251.60	4747.14	5881.26	5829.10	6734.83	8876.85	1212.26
ATM_target_8	lung cancer (nos)	8102	2595.00	5114.79	6133.72	6055.93	6917.15	13944.40	1225.74
ATM_target_8	ovary, peritoneum, or fallopian tube cancer (nos)	701	3388.22	5120.50	6057.74	5965.65	6794.25	10374.94	1162.86
ATM_target_8	pancreatobiliary or liver cancer (nos)	3097	3371.12	5655.75	6489.60	6349.99	7089.93	11190.23	1067.10
ATM_target_8	prostate cancer (nos)	4683	3260.14	4998.58	5986.16	6004.26	6924.24	16081.18	1286.64
ATM_target_8	small intestinal, colorectal, or anal cancer (nos)	2774	3224.80	5609.20	6585.50	6476.58	7297.29	12524.05	1256.98
ATM_target_8	unspecified primary cancer (nos)	1542	3447.94	5346.57	6388.92	6253.51	7103.67	11547.79	1254.21
ATM_target_9	breast cancer (nos)	3654	3527.93	5546.26	6692.18	6599.19	7619.68	12757.57	1368.03
ATM_target_9	gastroesophageal carcinoma (nos)	740	3633.72	6020.45	7033.36	6965.15	7886.79	11826.33	1382.27
ATM_target_9	head and neck cancer (nos)	535	3697.50	5148.27	6537.52	6452.07	7585.12	9957.06	1436.46
ATM_target_9	lung cancer (nos)	8102	2790.06	5595.62	6816.59	6726.08	7758.32	18751.60	1452.17
ATM_target_9	ovary, peritoneum, or fallopian tube cancer (nos)	701	3500.68	5583.66	6711.64	6628.85	7643.67	11956.38	1390.19
ATM_target_9	pancreatobiliary or liver cancer (nos)	3097	3670.37	6263.15	7259.97	7087.78	7966.36	11904.17	1263.14
ATM_target_9	prostate cancer (nos)	4683	3594.60	5468.00	6681.56	6680.76	7797.58	17571.53	1530.65
ATM_target_9	small intestinal, colorectal, or anal cancer (nos)	2774	3701.73	6235.72	7352.23	7202.42	8181.74	13317.26	1452.60
ATM_target_9	unspecified primary cancer (nos)	1542	3663.40	5845.90	7102.54	6927.18	7960.29	12398.43	1451.26
BRCA1_target_1	breast cancer (nos)	3654	3771.57	6025.82	7385.61	7255.96	8445.12	12432.58	1567.54
BRCA1_target_1	gastroesophageal carcinoma (nos)	740	3784.49	6470.69	7718.35	7580.40	8631.32	17645.82	1636.57
BRCA1_target_1	head and neck cancer (nos)	535	3508.18	5605.15	7088.53	6977.01	8249.61	10756.45	1561.37
BRCA1_target_1	lung cancer (nos)	8102	3697.08	5965.71	7295.57	7187.79	8344.25	17817.08	1571.99
BRCA1_target_1	ovary, peritoneum, or fallopian tube cancer (nos)	701	3864.36	5939.48	7162.88	7067.84	8169.17	12633.94	1494.09
BRCA1_target_1	pancreatobiliary or liver cancer (nos)	3097	3833.72	6695.11	7849.05	7656.17	8673.02	12373.47	1409.15
BRCA1_target_1	prostate cancer (nos)	4683	3581.35	5878.94	7244.88	7219.59	8461.26	14582.35	1647.68
BRCA1_target_1	small intestinal, colorectal, or anal cancer (nos)	2774	3726.04	6657.82	7924.16	7753.42	8841.54	19794.60	1576.73
BRCA1_target_1	unspecified primary cancer (nos)	1542	3804.37	6325.16	7629.32	7471.95	8642.96	13992.12	1613.78
BRCA1_target_10	breast cancer (nos)	3654	3545.22	5555.20	6818.08	6679.33	7757.93	11638.47	1440.06
BRCA1_target_10	gastroesophageal carcinoma (nos)	740	3555.34	6057.22	7110.62	7005.84	7955.26	14567.78	1488.91
BRCA1_target_10	head and neck cancer (nos)	535	3441.34	5230.92	6586.73	6485.48	7630.10	9891.16	1469.97
BRCA1_target_10	lung cancer (nos)	8102	3502.90	5532.34	6796.87	6693.13	7747.21	17359.87	1479.29
BRCA1_target_10	ovary, peritoneum, or fallopian tube cancer (nos)	701	3454.68	5493.16	6674.36	6545.89	7573.44	11213.63	1368.88
BRCA1_target_10	pancreatobiliary or liver cancer (nos)	3097	3519.57	6232.90	7279.91	7086.58	7984.25	11737.41	1291.43
BRCA1_target_10	prostate cancer (nos)	4683	3443.40	5414.38	6724.02	6684.89	7834.38	13270.60	1551.08
BRCA1_target_10	small intestinal, colorectal, or anal cancer (nos)	2774	3578.40	6174.68	7335.22	7161.81	8136.22	19094.74	1461.52
BRCA1_target_10	unspecified primary cancer (nos)	1542	3595.51	5859.00	7132.95	6967.89	8023.94	13107.52	1516.29
BRCA1_target_11	breast cancer (nos)	3654	3315.88	5407.77	6588.12	6464.75	7454.76	11484.04	1369.19
BRCA1_target_11	gastroesophageal carcinoma (nos)	740	3779.03	5853.31	6871.47	6791.29	7660.53	12283.87	1399.60
BRCA1_target_11	head and neck cancer (nos)	535	3424.35	5072.54	6396.41	6317.47	7427.76	10157.97	1434.86
BRCA1_target_11	lung cancer (nos)	8102	3425.27	5407.37	6552.47	6494.01	7471.54	16122.70	1416.77
BRCA1_target_11	ovary, peritoneum, or fallopian tube cancer (nos)	701	3363.13	5363.65	6459.03	6356.39	7322.98	10807.55	1300.94
BRCA1_target_11	pancreatobiliary or liver cancer (nos)	3097	3486.67	6028.46	7024.48	6858.68	7707.37	11115.59	1236.14
BRCA1_target_11	prostate cancer (nos)	4683	3344.52	5267.11	6458.02	6456.08	7526.61	13164.70	1482.33
BRCA1_target_11	small intestinal, colorectal, or anal cancer (nos)	2774	3552.12	5998.23	7051.77	6935.20	7859.96	18293.42	1410.01
BRCA1_target_11	unspecified primary cancer (nos)	1542	3494.43	5725.18	6910.62	6791.54	7816.77	12505.58	1475.07
BRCA1_target_12	breast cancer (nos)	3654	3530.47	5517.86	6757.13	6596.97	7639.95	11377.07	1392.62
BRCA1_target_12	gastroesophageal carcinoma (nos)	740	3606.61	5965.24	6999.96	6890.91	7810.57	12698.43	1408.29
BRCA1_target_12	head and neck cancer (nos)	535	3439.70	5174.51	6449.84	6388.43	7501.42	9987.78	1416.03
BRCA1_target_12	lung cancer (nos)	8102	3512.07	5529.80	6752.66	6631.70	7641.78	15668.27	1428.87
BRCA1_target_12	ovary, peritoneum, or fallopian tube cancer (nos)	701	3544.77	5454.24	6629.32	6472.31	7512.27	10891.36	1327.74
BRCA1_target_12	pancreatobiliary or liver cancer (nos)	3097	3531.80	6158.74	7174.61	6986.76	7826.82	11531.55	1249.39
BRCA1_target_12	prostate cancer (nos)	4683	3013.42	5375.82	6595.05	6551.51	7635.62	14581.98	1460.03
BRCA1_target_12	small intestinal, colorectal, or anal cancer (nos)	2774	3581.30	6079.12	7199.06	7027.17	7942.45	19262.68	1391.33
BRCA1_target_12	unspecified primary cancer (nos)	1542	3518.97	5838.91	7040.54	6892.31	7937.99	12786.80	1469.53
BRCA1_target_13	breast cancer (nos)	3654	3384.61	5533.93	6894.54	6755.98	7906.74	12911.43	1551.36
BRCA1_target_13	gastroesophageal carcinoma (nos)	740	3407.07	6001.01	7199.72	7115.40	8139.44	13655.29	1586.59
BRCA1_target_13	head and neck cancer (nos)	535	3379.37	5171.29	6553.78	6532.72	7738.78	10556.69	1590.99
BRCA1_target_13	lung cancer (nos)	8102	3369.14	5453.72	6774.77	6703.17	7798.62	18598.34	1582.19
BRCA1_target_13	ovary, peritoneum, or fallopian tube cancer (nos)	701	3340.73	5452.04	6692.10	6557.02	7634.17	11676.05	1447.36
BRCA1_target_13	pancreatobiliary or liver cancer (nos)	3097	3528.21	6252.05	7383.77	7191.98	8153.44	12028.75	1386.58
BRCA1_target_13	prostate cancer (nos)	4683	3405.73	5325.24	6719.69	6729.72	7965.54	15316.53	1695.33
BRCA1_target_13	small intestinal, colorectal, or anal cancer (nos)	2774	3458.95	6152.89	7424.98	7259.63	8310.91	20512.88	1590.17
BRCA1_target_13	unspecified primary cancer (nos)	1542	3540.22	5845.29	7217.22	7060.63	8190.23	13622.95	1642.90
BRCA1_target_14	breast cancer (nos)	3654	3645.14	5878.96	7181.80	7019.71	8102.50	12911.74	1468.47
BRCA1_target_14	gastroesophageal carcinoma (nos)	740	3870.68	6373.98	7505.91	7372.08	8369.46	12970.52	1504.13
BRCA1_target_14	head and neck cancer (nos)	535	3620.86	5452.52	6998.42	6859.64	8065.84	10001.97	1505.76
BRCA1_target_14	lung cancer (nos)	8102	3739.12	5915.86	7207.26	7094.34	8187.99	16627.73	1516.69
BRCA1_target_14	ovary, peritoneum, or fallopian tube cancer (nos)	701	3791.34	5835.68	7057.78	6904.11	7996.00	11882.32	1420.31
BRCA1_target_14	pancreatobiliary or liver cancer (nos)	3097	3772.04	6644.14	7723.19	7494.65	8453.50	11810.09	1339.98
BRCA1_target_14	prostate cancer (nos)	4683	3478.97	5742.10	7071.82	7021.75	8194.26	14359.87	1569.83
BRCA1_target_14	small intestinal, colorectal, or anal cancer (nos)	2774	3797.05	6499.82	7701.40	7516.71	8520.75	19826.25	1487.37
BRCA1_target_14	unspecified primary cancer (nos)	1542	3841.12	6243.57	7557.58	7346.22	8450.68	13652.12	1540.98
BRCA1_target_15	breast cancer (nos)	3654	3696.57	5867.75	7252.97	7114.57	8290.92	13871.42	1612.47
BRCA1_target_15	gastroesophageal carcinoma (nos)	740	3731.39	6372.22	7520.77	7466.86	8556.31	13657.85	1642.75
BRCA1_target_15	head and neck cancer (nos)	535	3648.71	5488.12	6982.94	6910.79	8192.44	10965.97	1647.53
BRCA1_target_15	lung cancer (nos)	8102	3485.11	5860.67	7274.23	7166.22	8342.72	20983.22	1665.32
BRCA1_target_15	ovary, peritoneum, or fallopian tube cancer (nos)	701	3717.12	5791.63	7106.06	6970.46	8122.41	12236.90	1541.64
BRCA1_target_15	pancreatobiliary or liver cancer (nos)	3097	3660.82	6594.36	7778.35	7559.73	8558.74	12618.29	1449.05
BRCA1_target_15	prostate cancer (nos)	4683	3648.24	5694.30	7129.90	7127.60	8415.02	16000.33	1758.79
BRCA1_target_15	small intestinal, colorectal, or anal cancer (nos)	2774	3625.49	6514.42	7822.06	7637.04	8700.82	20760.15	1630.68
BRCA1_target_15	unspecified primary cancer (nos)	1542	3739.56	6201.71	7614.24	7450.95	8639.30	14548.88	1694.18
BRCA1_target_16	breast cancer (nos)	3654	3451.27	5345.64	6617.34	6485.01	7552.58	12291.58	1427.05
BRCA1_target_16	gastroesophageal carcinoma (nos)	740	3491.95	5872.78	6898.56	6848.74	7823.31	12537.22	1475.26
BRCA1_target_16	head and neck cancer (nos)	535	3455.64	5022.34	6441.22	6340.46	7495.68	9895.78	1492.59
BRCA1_target_16	lung cancer (nos)	8102	3320.47	5377.31	6651.45	6567.25	7629.72	16368.09	1496.17
BRCA1_target_16	ovary, peritoneum, or fallopian tube cancer (nos)	701	3365.22	5280.58	6445.31	6378.49	7429.45	10984.84	1384.98
BRCA1_target_16	pancreatobiliary or liver cancer (nos)	3097	3387.75	6064.58	7103.92	6930.20	7828.34	11790.55	1308.19
BRCA1_target_16	prostate cancer (nos)	4683	3304.33	5240.77	6501.63	6489.19	7636.91	13347.98	1537.39
BRCA1_target_16	small intestinal, colorectal, or anal cancer (nos)	2774	3516.78	5991.20	7180.35	7032.47	8020.56	19392.68	1492.76
BRCA1_target_16	unspecified primary cancer (nos)	1542	3465.08	5731.95	6969.92	6843.55	7943.11	12945.48	1539.75
BRCA1_target_17	breast cancer (nos)	3654	2683.16	4923.38	5831.42	5764.76	6588.38	10185.08	1117.12
BRCA1_target_17	gastroesophageal carcinoma (nos)	740	3301.72	5236.72	6103.92	6021.50	6774.34	10177.27	1125.09
BRCA1_target_17	head and neck cancer (nos)	535	3254.10	4760.14	5745.74	5688.79	6618.76	8812.48	1169.13
BRCA1_target_17	lung cancer (nos)	8102	3009.80	4967.27	5915.88	5847.21	6676.73	12487.08	1151.91
BRCA1_target_17	ovary, peritoneum, or fallopian tube cancer (nos)	701	3259.59	4863.07	5769.42	5710.30	6529.16	8959.82	1087.00
BRCA1_target_17	pancreatobiliary or liver cancer (nos)	3097	2415.45	5447.59	6234.07	6106.10	6816.01	10277.21	1024.48
BRCA1_target_17	prostate cancer (nos)	4683	2807.12	4866.83	5812.60	5800.48	6654.49	10402.05	1193.09
BRCA1_target_17	small intestinal, colorectal, or anal cancer (nos)	2774	2839.55	5346.88	6221.12	6091.44	6830.95	15361.02	1108.63
BRCA1_target_17	unspecified primary cancer (nos)	1542	2897.12	5188.97	6121.86	6013.63	6845.74	11058.41	1180.40
BRCA1_target_18	breast cancer (nos)	3654	3271.08	5126.82	6259.03	6143.10	7123.68	11642.96	1304.16
BRCA1_target_18	gastroesophageal carcinoma (nos)	740	3282.06	5579.85	6550.82	6436.22	7339.93	11412.11	1324.29
BRCA1_target_18	head and neck cancer (nos)	535	3246.21	4787.26	6032.46	5968.49	7034.32	8890.82	1346.97
BRCA1_target_18	lung cancer (nos)	8102	3226.27	5112.91	6246.07	6150.88	7110.89	14995.78	1333.30
BRCA1_target_18	ovary, peritoneum, or fallopian tube cancer (nos)	701	3210.35	5056.07	6165.68	6016.74	6979.58	10004.07	1243.23
BRCA1_target_18	pancreatobiliary or liver cancer (nos)	3097	3332.62	5755.61	6721.53	6546.95	7391.68	10873.74	1178.68
BRCA1_target_18	prostate cancer (nos)	4683	3085.48	4975.99	6158.36	6132.81	7168.84	11944.25	1398.59
BRCA1_target_18	small intestinal, colorectal, or anal cancer (nos)	2774	3288.43	5684.18	6739.89	6561.77	7443.79	16877.82	1303.11
BRCA1_target_18	unspecified primary cancer (nos)	1542	3308.56	5429.57	6552.00	6397.06	7383.48	12121.81	1358.81
BRCA1_target_19	breast cancer (nos)	3654	3133.11	4837.58	5746.74	5685.97	6477.52	9720.84	1098.24
BRCA1_target_19	gastroesophageal carcinoma (nos)	740	3213.71	5183.49	5996.12	5922.76	6646.16	10461.04	1095.56
BRCA1_target_19	head and neck cancer (nos)	535	3106.42	4645.54	5594.99	5569.08	6453.40	8408.62	1133.33
BRCA1_target_19	lung cancer (nos)	8102	3107.86	4875.08	5772.56	5724.92	6517.00	12439.90	1114.61
BRCA1_target_19	ovary, peritoneum, or fallopian tube cancer (nos)	701	2591.92	4821.81	5683.70	5608.98	6405.59	8851.84	1056.58
BRCA1_target_19	pancreatobiliary or liver cancer (nos)	3097	3186.68	5366.03	6134.47	6023.36	6732.55	9831.07	1006.76
BRCA1_target_19	prostate cancer (nos)	4683	3026.11	4768.68	5688.53	5705.94	6553.76	12169.49	1179.72
BRCA1_target_19	small intestinal, colorectal, or anal cancer (nos)	2774	3126.80	5274.65	6114.81	6027.29	6746.26	15274.64	1103.84
BRCA1_target_19	unspecified primary cancer (nos)	1542	3082.13	5125.62	6049.58	5922.04	6717.36	10775.06	1151.42
BRCA1_target_2	breast cancer (nos)	3654	3402.85	5406.66	6644.04	6490.84	7549.29	11637.10	1374.82
BRCA1_target_2	gastroesophageal carcinoma (nos)	740	3461.67	5841.66	6946.53	6832.20	7786.65	15722.15	1460.69
BRCA1_target_2	head and neck cancer (nos)	535	3265.61	5075.52	6415.56	6310.08	7422.13	9584.93	1416.91
BRCA1_target_2	lung cancer (nos)	8102	3344.43	5409.77	6617.74	6524.80	7559.78	16034.57	1431.31
BRCA1_target_2	ovary, peritoneum, or fallopian tube cancer (nos)	701	3529.61	5344.62	6486.04	6366.50	7383.32	11531.07	1322.94
BRCA1_target_2	pancreatobiliary or liver cancer (nos)	3097	3475.28	6094.88	7107.30	6929.99	7808.72	11212.48	1271.16
BRCA1_target_2	prostate cancer (nos)	4683	3169.21	5278.60	6518.22	6490.67	7615.16	13481.02	1475.09
BRCA1_target_2	small intestinal, colorectal, or anal cancer (nos)	2774	3414.38	6052.18	7178.85	7025.24	7980.54	19609.55	1446.97
BRCA1_target_2	unspecified primary cancer (nos)	1542	3550.22	5738.45	6959.96	6802.77	7837.23	13246.97	1481.14
BRCA1_target_20	breast cancer (nos)	3654	3008.12	4905.14	5959.66	5856.80	6780.23	10979.78	1240.23
BRCA1_target_20	gastroesophageal carcinoma (nos)	740	3210.37	5305.74	6186.93	6129.09	6959.21	10722.98	1255.52
BRCA1_target_20	head and neck cancer (nos)	535	3140.81	4615.64	5800.96	5711.45	6715.13	8804.15	1281.86
BRCA1_target_20	lung cancer (nos)	8102	2990.38	4900.84	5954.80	5883.83	6785.94	14448.55	1261.76
BRCA1_target_20	ovary, peritoneum, or fallopian tube cancer (nos)	701	2748.22	4847.66	5862.34	5745.23	6650.85	9572.56	1188.10
BRCA1_target_20	pancreatobiliary or liver cancer (nos)	3097	2964.26	5455.84	6357.33	6205.90	7001.14	10190.33	1116.78
BRCA1_target_20	prostate cancer (nos)	4683	3001.81	4809.23	5886.30	5874.89	6855.63	11366.00	1334.08
BRCA1_target_20	small intestinal, colorectal, or anal cancer (nos)	2774	3201.08	5394.34	6366.48	6223.95	7061.72	15871.15	1228.04
BRCA1_target_20	unspecified primary cancer (nos)	1542	3210.81	5189.81	6231.96	6098.68	7016.57	11189.95	1283.74
BRCA1_target_21	breast cancer (nos)	3654	2816.82	4706.18	5631.40	5562.18	6399.09	10137.18	1144.51
BRCA1_target_21	gastroesophageal carcinoma (nos)	740	3041.52	5040.87	5914.52	5815.60	6534.78	10492.37	1158.28
BRCA1_target_21	head and neck cancer (nos)	535	2948.82	4471.04	5534.00	5443.01	6349.66	8800.82	1171.89
BRCA1_target_21	lung cancer (nos)	8102	2935.92	4722.12	5672.82	5614.29	6436.58	13272.11	1162.30
BRCA1_target_21	ovary, peritoneum, or fallopian tube cancer (nos)	701	2523.89	4656.15	5518.68	5474.55	6323.17	9461.93	1108.25
BRCA1_target_21	pancreatobiliary or liver cancer (nos)	3097	2704.57	5190.72	6001.36	5884.05	6609.28	9370.16	1039.84
BRCA1_target_21	prostate cancer (nos)	4683	2865.31	4627.28	5576.62	5582.64	6473.82	10544.99	1223.22
BRCA1_target_21	small intestinal, colorectal, or anal cancer (nos)	2774	2830.76	5106.25	5990.73	5871.67	6632.73	15116.22	1124.33
BRCA1_target_21	unspecified primary cancer (nos)	1542	2847.51	4970.62	5904.70	5796.39	6650.09	10751.28	1190.51
BRCA1_target_22	breast cancer (nos)	3654	3423.87	5559.90	6717.90	6602.10	7609.35	12163.67	1353.49
BRCA1_target_22	gastroesophageal carcinoma (nos)	740	3663.81	5984.62	7067.04	6932.73	7824.98	12287.41	1370.52
BRCA1_target_22	head and neck cancer (nos)	535	3493.69	5278.64	6599.97	6486.31	7596.00	9853.90	1411.83
BRCA1_target_22	lung cancer (nos)	8102	3445.93	5576.21	6756.76	6657.72	7658.82	15012.06	1391.83
BRCA1_target_22	ovary, peritoneum, or fallopian tube cancer (nos)	701	2899.85	5531.35	6665.50	6512.42	7483.75	10907.20	1315.15
BRCA1_target_22	pancreatobiliary or liver cancer (nos)	3097	3667.89	6256.45	7222.40	7037.12	7902.35	11514.62	1223.18
BRCA1_target_22	prostate cancer (nos)	4683	3335.98	5439.21	6656.57	6607.04	7672.87	13350.91	1448.33
BRCA1_target_22	small intestinal, colorectal, or anal cancer (nos)	2774	3498.93	6117.75	7216.36	7038.73	7952.37	17949.35	1361.01
BRCA1_target_22	unspecified primary cancer (nos)	1542	3644.93	5919.12	7084.41	6906.12	7905.71	12701.71	1419.25
BRCA1_target_23	breast cancer (nos)	3654	2203.86	3831.30	4657.56	4660.22	5428.23	8720.65	1075.75
BRCA1_target_23	gastroesophageal carcinoma (nos)	740	2291.50	4172.51	5001.24	4956.28	5648.49	9793.42	1129.53
BRCA1_target_23	head and neck cancer (nos)	535	2367.39	3667.44	4601.37	4595.48	5432.41	8165.87	1110.03
BRCA1_target_23	lung cancer (nos)	8102	2256.29	3859.61	4694.38	4721.46	5484.16	12788.88	1110.34
BRCA1_target_23	ovary, peritoneum, or fallopian tube cancer (nos)	701	2372.00	3795.54	4610.65	4608.80	5344.90	8126.67	1023.44
BRCA1_target_23	pancreatobiliary or liver cancer (nos)	3097	1939.61	4328.95	5085.43	5040.32	5720.65	9510.86	1021.63
BRCA1_target_23	prostate cancer (nos)	4683	2332.52	3792.98	4605.03	4697.92	5514.46	11307.59	1169.13
BRCA1_target_23	small intestinal, colorectal, or anal cancer (nos)	2774	2430.96	4200.93	5063.33	5044.16	5797.88	15322.08	1143.94
BRCA1_target_23	unspecified primary cancer (nos)	1542	2075.32	4093.40	4952.28	4946.12	5756.84	9748.06	1172.67
BRCA1_target_3	breast cancer (nos)	3654	3294.53	5608.05	6936.36	6789.47	7930.36	11631.82	1493.11
BRCA1_target_3	gastroesophageal carcinoma (nos)	740	3593.05	6088.24	7222.00	7116.26	8125.79	16544.72	1547.83
BRCA1_target_3	head and neck cancer (nos)	535	3311.69	5222.10	6733.78	6583.84	7805.01	10043.08	1510.81
BRCA1_target_3	lung cancer (nos)	8102	3430.01	5609.02	6925.69	6828.87	7953.40	17493.37	1544.30
BRCA1_target_3	ovary, peritoneum, or fallopian tube cancer (nos)	701	3576.62	5575.00	6739.52	6652.19	7765.77	11633.25	1440.45
BRCA1_target_3	pancreatobiliary or liver cancer (nos)	3097	3533.91	6324.67	7441.42	7235.59	8211.64	11360.28	1363.58
BRCA1_target_3	prostate cancer (nos)	4683	3323.62	5493.60	6843.22	6807.53	8005.54	13492.42	1602.16
BRCA1_target_3	small intestinal, colorectal, or anal cancer (nos)	2774	3459.91	6225.80	7461.41	7271.11	8334.78	18917.48	1502.01
BRCA1_target_3	unspecified primary cancer (nos)	1542	3662.98	5945.76	7224.49	7077.55	8192.15	13344.55	1560.30
BRCA1_target_4	breast cancer (nos)	3654	3778.68	5920.82	7248.30	7098.97	8178.67	12613.53	1508.41
BRCA1_target_4	gastroesophageal carcinoma (nos)	740	3770.74	6389.84	7514.98	7425.80	8424.64	16879.59	1579.17
BRCA1_target_4	head and neck cancer (nos)	535	3743.08	5546.18	6923.58	6856.27	8000.28	10544.24	1532.15
BRCA1_target_4	lung cancer (nos)	8102	3741.26	5898.64	7160.76	7077.40	8148.01	16783.69	1537.14
BRCA1_target_4	ovary, peritoneum, or fallopian tube cancer (nos)	701	3694.24	5901.50	7064.22	6912.83	7954.67	12237.63	1408.54
BRCA1_target_4	pancreatobiliary or liver cancer (nos)	3097	3781.24	6614.75	7681.49	7498.65	8415.53	12646.72	1355.51
BRCA1_target_4	prostate cancer (nos)	4683	3621.43	5758.05	7102.01	7076.43	8242.85	14593.71	1613.88
BRCA1_target_4	small intestinal, colorectal, or anal cancer (nos)	2774	3801.37	6597.82	7816.88	7675.43	8679.88	21531.45	1588.35
BRCA1_target_4	unspecified primary cancer (nos)	1542	3601.14	6241.18	7549.20	7407.48	8518.44	13857.88	1610.06
BRCA1_target_5	breast cancer (nos)	3654	3414.36	5414.11	6647.30	6519.25	7599.29	10973.46	1413.35
BRCA1_target_5	gastroesophageal carcinoma (nos)	740	3355.86	5859.53	6979.12	6861.90	7852.78	16605.04	1508.43
BRCA1_target_5	head and neck cancer (nos)	535	3316.44	5025.12	6425.70	6326.93	7477.37	9795.19	1448.09
BRCA1_target_5	lung cancer (nos)	8102	3330.48	5403.75	6644.12	6554.02	7602.03	15995.41	1468.41
BRCA1_target_5	ovary, peritoneum, or fallopian tube cancer (nos)	701	3421.47	5366.49	6535.08	6388.72	7409.77	11069.81	1367.96
BRCA1_target_5	pancreatobiliary or liver cancer (nos)	3097	2237.94	6083.12	7140.85	6948.86	7868.75	11271.12	1309.84
BRCA1_target_5	prostate cancer (nos)	4683	3077.36	5285.32	6554.41	6517.76	7639.41	13008.85	1508.74
BRCA1_target_5	small intestinal, colorectal, or anal cancer (nos)	2774	3397.65	6047.30	7239.60	7067.44	8074.63	19468.69	1487.40
BRCA1_target_5	unspecified primary cancer (nos)	1542	3366.60	5743.22	6969.07	6819.08	7879.66	12725.70	1507.05
BRCA1_target_6	breast cancer (nos)	3654	3442.94	5585.32	6792.51	6660.80	7717.78	11420.10	1405.53
BRCA1_target_6	gastroesophageal carcinoma (nos)	740	3742.71	6052.12	7082.92	7004.70	7963.36	16627.17	1460.79
BRCA1_target_6	head and neck cancer (nos)	535	3474.95	5270.98	6654.42	6530.10	7675.42	9832.63	1459.65
BRCA1_target_6	lung cancer (nos)	8102	3308.12	5624.92	6871.14	6772.28	7824.69	16284.63	1467.89
BRCA1_target_6	ovary, peritoneum, or fallopian tube cancer (nos)	701	3669.67	5531.82	6646.68	6564.67	7593.41	10859.88	1365.33
BRCA1_target_6	pancreatobiliary or liver cancer (nos)	3097	2409.91	6266.00	7300.46	7111.53	8012.48	11288.82	1291.38
BRCA1_target_6	prostate cancer (nos)	4683	3154.13	5474.89	6726.92	6680.10	7802.88	13453.45	1500.05
BRCA1_target_6	small intestinal, colorectal, or anal cancer (nos)	2774	3622.82	6181.72	7328.62	7141.68	8098.56	18804.64	1422.13
BRCA1_target_6	unspecified primary cancer (nos)	1542	3743.45	5940.94	7182.77	7000.69	8052.09	12992.43	1490.11
BRCA1_target_7	breast cancer (nos)	3654	3055.02	5095.40	6168.35	6067.34	7009.34	11297.33	1280.75
BRCA1_target_7	gastroesophageal carcinoma (nos)	740	3227.32	5508.40	6461.56	6389.37	7282.90	15367.63	1346.04
BRCA1_target_7	head and neck cancer (nos)	535	3272.24	4728.35	6020.85	5919.24	6969.59	9055.42	1319.24
BRCA1_target_7	lung cancer (nos)	8102	3055.51	5081.01	6177.95	6097.83	7021.69	14985.98	1313.33
BRCA1_target_7	ovary, peritoneum, or fallopian tube cancer (nos)	701	3375.65	5029.81	6056.61	5965.89	6897.24	10180.52	1235.95
BRCA1_target_7	pancreatobiliary or liver cancer (nos)	3097	2186.37	5680.41	6600.31	6441.22	7249.96	10542.92	1163.48
BRCA1_target_7	prostate cancer (nos)	4683	2967.32	4959.76	6105.32	6073.86	7095.94	11935.24	1379.73
BRCA1_target_7	small intestinal, colorectal, or anal cancer (nos)	2774	3148.61	5602.47	6641.51	6497.41	7364.66	17192.45	1311.65
BRCA1_target_7	unspecified primary cancer (nos)	1542	3336.32	5378.33	6480.41	6334.59	7280.56	11905.94	1348.13
BRCA1_target_8	breast cancer (nos)	3654	2710.34	5049.59	6147.46	6068.91	7036.79	12133.75	1283.85
BRCA1_target_8	gastroesophageal carcinoma (nos)	740	3372.72	5484.71	6430.48	6393.43	7262.68	15096.05	1352.02
BRCA1_target_8	head and neck cancer (nos)	535	3251.29	4774.33	6084.58	5981.41	7002.77	8970.37	1328.24
BRCA1_target_8	lung cancer (nos)	8102	3169.93	5125.76	6231.77	6191.73	7177.69	15210.00	1348.56
BRCA1_target_8	ovary, peritoneum, or fallopian tube cancer (nos)	701	3384.65	5038.88	6052.27	5998.99	6893.68	10358.02	1255.47
BRCA1_target_8	pancreatobiliary or liver cancer (nos)	3097	3179.47	5690.59	6676.02	6517.45	7374.76	10545.44	1215.56
BRCA1_target_8	prostate cancer (nos)	4683	3088.79	5017.24	6119.87	6120.53	7148.65	15278.41	1374.78
BRCA1_target_8	small intestinal, colorectal, or anal cancer (nos)	2774	3244.24	5607.73	6633.23	6506.55	7401.24	16520.67	1309.59
BRCA1_target_8	unspecified primary cancer (nos)	1542	3443.29	5396.05	6507.45	6378.78	7353.66	12050.04	1373.23
BRCA1_target_9	breast cancer (nos)	3654	3593.48	5813.18	7232.48	7080.76	8278.00	13429.64	1588.92
BRCA1_target_9	gastroesophageal carcinoma (nos)	740	3692.34	6328.72	7533.92	7429.94	8488.55	17594.86	1656.67
BRCA1_target_9	head and neck cancer (nos)	535	3693.81	5400.69	6965.37	6863.70	8157.38	10577.35	1620.57
BRCA1_target_9	lung cancer (nos)	8102	3563.60	5815.50	7202.51	7093.15	8262.63	19623.63	1636.00
BRCA1_target_9	ovary, peritoneum, or fallopian tube cancer (nos)	701	3523.11	5743.89	7075.94	6919.84	8068.94	12112.24	1518.31
BRCA1_target_9	pancreatobiliary or liver cancer (nos)	3097	3654.18	6575.54	7732.48	7515.83	8513.81	12254.65	1431.25
BRCA1_target_9	prostate cancer (nos)	4683	3486.76	5655.52	7099.40	7079.05	8352.64	14930.39	1719.98
BRCA1_target_9	small intestinal, colorectal, or anal cancer (nos)	2774	3607.00	6517.60	7790.12	7594.45	8663.26	20900.88	1610.18
BRCA1_target_9	unspecified primary cancer (nos)	1542	3683.81	6142.10	7550.88	7383.70	8578.90	14196.90	1667.90
BRCA2_target_1	breast cancer (nos)	3654	2058.58	4348.62	5209.74	5201.39	6028.90	17432.61	1141.82
BRCA2_target_1	gastroesophageal carcinoma (nos)	740	2627.80	4749.17	5591.83	5513.64	6253.26	11197.89	1146.80
BRCA2_target_1	head and neck cancer (nos)	535	2790.07	4164.00	5111.86	5102.21	5973.15	7762.62	1150.21
BRCA2_target_1	lung cancer (nos)	8102	2546.32	4354.67	5245.70	5204.08	6018.58	11733.14	1110.70
BRCA2_target_1	ovary, peritoneum, or fallopian tube cancer (nos)	701	2857.78	4383.91	5247.29	5208.16	6014.24	8314.82	1092.54
BRCA2_target_1	pancreatobiliary or liver cancer (nos)	3097	2440.21	4864.69	5671.70	5568.23	6306.27	9623.44	1036.32
BRCA2_target_1	prostate cancer (nos)	4683	736.06	4203.93	5052.38	5093.97	5938.42	10921.96	1141.72
BRCA2_target_1	small intestinal, colorectal, or anal cancer (nos)	2774	2704.53	4928.08	5923.09	5957.67	6781.47	14162.78	1500.02
BRCA2_target_1	unspecified primary cancer (nos)	1542	2860.66	4568.72	5469.46	5409.38	6195.38	16242.66	1212.13
BRCA2_target_10	breast cancer (nos)	3654	2734.04	5195.58	6311.47	6243.31	7243.64	20338.24	1399.38
BRCA2_target_10	gastroesophageal carcinoma (nos)	740	3369.42	5663.74	6691.41	6602.14	7544.37	13867.40	1399.75
BRCA2_target_10	head and neck cancer (nos)	535	3427.91	4817.34	6158.32	6047.63	7109.51	9845.32	1385.51
BRCA2_target_10	lung cancer (nos)	8102	3234.87	5172.95	6309.03	6215.63	7191.36	14334.85	1357.50
BRCA2_target_10	ovary, peritoneum, or fallopian tube cancer (nos)	701	3309.38	5193.58	6255.72	6175.05	7135.83	10084.16	1318.10
BRCA2_target_10	pancreatobiliary or liver cancer (nos)	3097	3205.83	5834.68	6824.04	6663.20	7524.76	11208.98	1235.22
BRCA2_target_10	prostate cancer (nos)	4683	892.79	4996.36	6072.47	6110.56	7157.85	12322.35	1418.03
BRCA2_target_10	small intestinal, colorectal, or anal cancer (nos)	2774	3281.74	5896.34	7130.70	7175.11	8153.54	16402.84	1849.04
BRCA2_target_10	unspecified primary cancer (nos)	1542	3323.59	5485.12	6629.59	6520.56	7554.24	17746.01	1480.91
BRCA2_target_11	breast cancer (nos)	3654	2175.08	4403.61	5212.72	5185.20	5897.85	17016.32	1045.73
BRCA2_target_11	gastroesophageal carcinoma (nos)	740	2795.64	4753.34	5514.15	5449.94	6125.36	10369.45	1041.01
BRCA2_target_11	head and neck cancer (nos)	535	2805.77	4193.26	5083.10	5055.83	5814.55	8067.27	1026.07
BRCA2_target_11	lung cancer (nos)	8102	2556.22	4436.31	5216.20	5178.10	5873.50	10417.33	990.18
BRCA2_target_11	ovary, peritoneum, or fallopian tube cancer (nos)	701	2880.28	4476.10	5227.29	5180.01	5896.59	8225.18	981.92
BRCA2_target_11	pancreatobiliary or liver cancer (nos)	3097	1668.22	4845.88	5556.85	5465.45	6086.60	8733.15	924.23
BRCA2_target_11	prostate cancer (nos)	4683	727.83	4302.90	5025.54	5075.49	5810.10	10449.99	1022.70
BRCA2_target_11	small intestinal, colorectal, or anal cancer (nos)	2774	2814.03	4946.66	5818.70	5912.58	6646.56	13188.43	1420.29
BRCA2_target_11	unspecified primary cancer (nos)	1542	2301.90	4626.41	5467.46	5401.07	6124.40	15306.82	1125.60
BRCA2_target_12	breast cancer (nos)	3654	2467.68	4624.98	5511.28	5485.63	6302.16	18733.61	1156.14
BRCA2_target_12	gastroesophageal carcinoma (nos)	740	2953.28	5013.77	5860.14	5812.21	6541.21	11696.83	1143.60
BRCA2_target_12	head and neck cancer (nos)	535	3110.12	4416.60	5407.13	5400.39	6293.78	8386.58	1157.61
BRCA2_target_12	lung cancer (nos)	8102	2623.22	4671.06	5583.82	5542.74	6368.99	11131.12	1129.27
BRCA2_target_12	ovary, peritoneum, or fallopian tube cancer (nos)	701	2992.88	4673.40	5582.44	5515.96	6293.22	8535.62	1121.66
BRCA2_target_12	pancreatobiliary or liver cancer (nos)	3097	2509.30	5156.45	5978.46	5875.28	6620.92	9599.70	1047.44
BRCA2_target_12	prostate cancer (nos)	4683	739.52	4538.58	5358.29	5407.14	6252.36	11373.53	1160.68
BRCA2_target_12	small intestinal, colorectal, or anal cancer (nos)	2774	2968.56	5217.36	6228.34	6266.88	7095.23	14279.42	1529.76
BRCA2_target_12	unspecified primary cancer (nos)	1542	2672.88	4889.40	5829.67	5747.49	6561.90	15403.56	1228.34
BRCA2_target_13	breast cancer (nos)	3654	2810.01	5124.64	6235.82	6152.13	7118.93	19319.78	1367.53
BRCA2_target_13	gastroesophageal carcinoma (nos)	740	3427.57	5574.58	6577.09	6490.30	7359.96	13214.96	1370.22
BRCA2_target_13	head and neck cancer (nos)	535	3273.32	4725.04	5995.39	5920.39	6950.86	9605.22	1351.67
BRCA2_target_13	lung cancer (nos)	8102	3174.08	5065.59	6186.36	6094.95	7032.45	14238.70	1317.21
BRCA2_target_13	ovary, peritoneum, or fallopian tube cancer (nos)	701	3250.60	5088.14	6167.84	6074.21	7005.49	9607.35	1286.33
BRCA2_target_13	pancreatobiliary or liver cancer (nos)	3097	3268.71	5749.80	6707.99	6541.17	7363.07	10974.64	1201.39
BRCA2_target_13	prostate cancer (nos)	4683	893.85	4902.20	5944.64	5985.43	6994.86	12165.21	1379.34
BRCA2_target_13	small intestinal, colorectal, or anal cancer (nos)	2774	3257.38	5810.87	6984.81	7033.45	7982.64	15637.56	1787.46
BRCA2_target_13	unspecified primary cancer (nos)	1542	3331.37	5391.78	6499.00	6396.93	7374.20	17335.97	1444.04
BRCA2_target_14	breast cancer (nos)	3654	2605.60	5303.47	6474.16	6379.15	7408.75	20303.65	1392.23
BRCA2_target_14	gastroesophageal carcinoma (nos)	740	3433.37	5817.84	6864.78	6753.87	7700.29	14348.94	1412.41
BRCA2_target_14	head and neck cancer (nos)	535	3307.15	4910.72	6314.02	6178.50	7257.76	9603.69	1387.19
BRCA2_target_14	lung cancer (nos)	8102	3385.89	5299.56	6453.57	6361.55	7361.11	14182.51	1362.87
BRCA2_target_14	ovary, peritoneum, or fallopian tube cancer (nos)	701	3468.89	5303.73	6474.57	6319.77	7310.30	10340.36	1324.16
BRCA2_target_14	pancreatobiliary or liver cancer (nos)	3097	3454.61	6015.62	7022.58	6844.51	7735.52	11268.23	1253.83
BRCA2_target_14	prostate cancer (nos)	4683	916.33	5079.14	6144.50	6170.29	7205.59	12428.34	1371.52
BRCA2_target_14	small intestinal, colorectal, or anal cancer (nos)	2774	3451.21	6076.11	7349.82	7346.41	8362.51	16333.09	1840.98
BRCA2_target_14	unspecified primary cancer (nos)	1542	3412.22	5625.57	6825.30	6652.86	7673.07	17565.46	1467.16
BRCA2_target_15	breast cancer (nos)	3654	2449.13	4873.76	5905.46	5827.13	6724.20	18725.42	1258.83
BRCA2_target_15	gastroesophageal carcinoma (nos)	740	3175.13	5309.37	6274.80	6179.38	7035.49	13016.65	1282.90
BRCA2_target_15	head and neck cancer (nos)	535	3165.42	4524.79	5722.33	5650.00	6660.91	8772.20	1260.30
BRCA2_target_15	lung cancer (nos)	8102	3019.96	4860.12	5883.67	5807.19	6695.06	12922.38	1224.97
BRCA2_target_15	ovary, peritoneum, or fallopian tube cancer (nos)	701	3168.21	4868.87	5886.01	5786.35	6656.44	9061.76	1205.83
BRCA2_target_15	pancreatobiliary or liver cancer (nos)	3097	3134.60	5487.23	6380.49	6237.15	7014.18	10468.22	1132.94
BRCA2_target_15	prostate cancer (nos)	4683	845.89	4671.85	5628.95	5657.05	6580.90	11434.00	1254.05
BRCA2_target_15	small intestinal, colorectal, or anal cancer (nos)	2774	3194.49	5542.30	6669.67	6701.99	7606.67	14598.21	1681.37
BRCA2_target_15	unspecified primary cancer (nos)	1542	3200.19	5138.19	6187.54	6078.86	7003.60	16401.25	1333.73
BRCA2_target_16	breast cancer (nos)	3654	2727.11	5197.66	6308.48	6235.50	7230.51	19292.40	1367.57
BRCA2_target_16	gastroesophageal carcinoma (nos)	740	3374.45	5687.38	6734.48	6611.67	7539.61	13915.38	1391.69
BRCA2_target_16	head and neck cancer (nos)	535	3217.67	4826.84	6117.17	6025.84	7060.48	9547.65	1354.49
BRCA2_target_16	lung cancer (nos)	8102	3261.21	5161.49	6263.01	6186.72	7132.92	15573.55	1326.47
BRCA2_target_16	ovary, peritoneum, or fallopian tube cancer (nos)	701	3346.02	5171.50	6304.54	6170.58	7130.44	9786.12	1291.41
BRCA2_target_16	pancreatobiliary or liver cancer (nos)	3097	3200.49	5845.98	6807.78	6651.26	7514.52	10843.74	1223.61
BRCA2_target_16	prostate cancer (nos)	4683	887.52	4990.23	6042.40	6073.96	7105.54	12188.56	1374.48
BRCA2_target_16	small intestinal, colorectal, or anal cancer (nos)	2774	3331.70	5920.94	7111.59	7149.51	8116.10	16260.09	1803.29
BRCA2_target_16	unspecified primary cancer (nos)	1542	3316.18	5475.08	6632.19	6496.07	7488.50	17403.23	1458.47
BRCA2_target_17	breast cancer (nos)	3654	2671.10	5117.73	6226.24	6143.04	7125.41	19023.24	1351.05
BRCA2_target_17	gastroesophageal carcinoma (nos)	740	3237.00	5579.88	6603.32	6497.15	7369.96	13508.24	1356.98
BRCA2_target_17	head and neck cancer (nos)	535	3256.01	4721.25	6016.11	5933.43	6988.16	9435.27	1338.56
BRCA2_target_17	lung cancer (nos)	8102	3229.30	5069.26	6158.26	6075.28	7005.22	13918.33	1310.45
BRCA2_target_17	ovary, peritoneum, or fallopian tube cancer (nos)	701	3282.81	5080.10	6214.89	6060.98	6990.56	9807.13	1264.50
BRCA2_target_17	pancreatobiliary or liver cancer (nos)	3097	3242.62	5768.92	6708.71	6540.29	7362.34	10809.88	1188.12
BRCA2_target_17	prostate cancer (nos)	4683	897.41	4912.01	5981.69	6003.49	7034.80	11978.22	1375.78
BRCA2_target_17	small intestinal, colorectal, or anal cancer (nos)	2774	3262.52	5815.70	6993.08	7020.38	7983.14	15056.83	1755.03
BRCA2_target_17	unspecified primary cancer (nos)	1542	3346.84	5355.28	6500.72	6378.01	7352.57	16535.78	1414.27
BRCA2_target_18	breast cancer (nos)	3654	2280.48	4631.34	5627.92	5579.43	6479.51	17895.57	1236.54
BRCA2_target_18	gastroesophageal carcinoma (nos)	740	3130.31	5070.28	5973.96	5908.82	6742.16	12579.39	1252.54
BRCA2_target_18	head and neck cancer (nos)	535	2867.60	4361.81	5466.88	5393.13	6314.42	8370.71	1209.72
BRCA2_target_18	lung cancer (nos)	8102	2896.08	4623.52	5616.09	5561.87	6411.77	12270.66	1198.78
BRCA2_target_18	ovary, peritoneum, or fallopian tube cancer (nos)	701	3042.54	4616.76	5649.87	5534.67	6352.11	9437.32	1157.38
BRCA2_target_18	pancreatobiliary or liver cancer (nos)	3097	3084.95	5232.69	6101.83	5978.96	6765.01	9869.48	1111.09
BRCA2_target_18	prostate cancer (nos)	4683	778.31	4461.50	5416.10	5457.69	6384.81	11247.94	1253.15
BRCA2_target_18	small intestinal, colorectal, or anal cancer (nos)	2774	2954.52	5282.22	6394.62	6440.10	7327.86	14488.02	1663.92
BRCA2_target_18	unspecified primary cancer (nos)	1542	3044.19	4892.92	5938.74	5831.36	6718.76	15572.80	1307.54
BRCA2_target_19	breast cancer (nos)	3654	2256.45	4227.87	5115.06	5076.73	5855.66	17145.12	1133.47
BRCA2_target_19	gastroesophageal carcinoma (nos)	740	2722.99	4594.67	5445.76	5393.21	6136.29	11417.16	1169.71
BRCA2_target_19	head and neck cancer (nos)	535	2623.24	3959.52	4899.61	4868.93	5644.18	8082.55	1077.23
BRCA2_target_19	lung cancer (nos)	8102	2661.47	4193.93	5038.35	5001.10	5725.25	11320.12	1059.99
BRCA2_target_19	ovary, peritoneum, or fallopian tube cancer (nos)	701	2642.90	4243.15	5091.69	5008.26	5762.79	8201.83	1032.16
BRCA2_target_19	pancreatobiliary or liver cancer (nos)	3097	2736.78	4729.01	5487.12	5375.91	6036.58	9541.75	988.81
BRCA2_target_19	prostate cancer (nos)	4683	731.23	4065.70	4906.71	4959.06	5767.88	10711.01	1140.98
BRCA2_target_19	small intestinal, colorectal, or anal cancer (nos)	2774	2682.31	4775.10	5762.76	5916.30	6713.51	14795.84	1637.19
BRCA2_target_19	unspecified primary cancer (nos)	1542	2774.35	4426.52	5342.24	5294.52	6077.76	15629.08	1225.08
BRCA2_target_2	breast cancer (nos)	3654	2602.70	5089.91	6145.13	6077.96	7025.88	20876.18	1332.57
BRCA2_target_2	gastroesophageal carcinoma (nos)	740	3388.14	5515.58	6552.06	6440.86	7311.82	13049.13	1334.56
BRCA2_target_2	head and neck cancer (nos)	535	3318.54	4782.64	5972.65	5920.61	6969.88	9616.66	1329.12
BRCA2_target_2	lung cancer (nos)	8102	3112.86	5071.86	6161.96	6069.79	6994.46	12666.42	1288.05
BRCA2_target_2	ovary, peritoneum, or fallopian tube cancer (nos)	701	3309.91	5046.15	6174.07	6018.55	6936.32	10017.96	1243.83
BRCA2_target_2	pancreatobiliary or liver cancer (nos)	3097	3245.30	5750.61	6657.22	6502.95	7332.50	10695.75	1173.89
BRCA2_target_2	prostate cancer (nos)	4683	928.31	4904.51	5934.73	5965.28	6975.04	12189.61	1351.34
BRCA2_target_2	small intestinal, colorectal, or anal cancer (nos)	2774	3304.11	5806.11	6963.56	7043.43	7980.78	15896.82	1816.73
BRCA2_target_2	unspecified primary cancer (nos)	1542	3280.00	5398.23	6495.47	6371.56	7324.37	17643.30	1417.36
BRCA2_target_20	breast cancer (nos)	3654	2824.82	5301.24	6383.20	6332.67	7293.94	19570.40	1359.23
BRCA2_target_20	gastroesophageal carcinoma (nos)	740	3441.97	5773.83	6763.78	6705.80	7638.95	13948.76	1385.47
BRCA2_target_20	head and neck cancer (nos)	535	3290.59	4997.32	6233.62	6114.02	7137.39	9912.24	1333.14
BRCA2_target_20	lung cancer (nos)	8102	3343.97	5276.57	6324.99	6271.67	7184.54	16588.69	1312.51
BRCA2_target_20	ovary, peritoneum, or fallopian tube cancer (nos)	701	3399.08	5268.33	6352.64	6244.32	7176.05	9737.08	1259.66
BRCA2_target_20	pancreatobiliary or liver cancer (nos)	3097	3265.24	5894.75	6834.92	6701.85	7525.72	11872.19	1203.15
BRCA2_target_20	prostate cancer (nos)	4683	1018.24	5115.36	6137.05	6182.00	7179.66	12556.17	1370.65
BRCA2_target_20	small intestinal, colorectal, or anal cancer (nos)	2774	3371.67	5986.42	7195.40	7306.30	8277.62	16306.47	1876.48
BRCA2_target_20	unspecified primary cancer (nos)	1542	3530.80	5568.38	6686.36	6597.93	7578.03	17750.41	1459.87
BRCA2_target_21	breast cancer (nos)	3654	2721.30	5177.61	6254.81	6174.89	7118.20	20249.23	1333.05
BRCA2_target_21	gastroesophageal carcinoma (nos)	740	3277.86	5672.94	6657.04	6547.33	7426.42	13366.52	1345.53
BRCA2_target_21	head and neck cancer (nos)	535	3348.89	4827.64	6061.24	5986.19	6986.59	9391.60	1313.77
BRCA2_target_21	lung cancer (nos)	8102	3205.57	5172.80	6256.04	6161.06	7082.79	13530.25	1283.72
BRCA2_target_21	ovary, peritoneum, or fallopian tube cancer (nos)	701	3409.90	5161.14	6240.44	6129.53	7022.47	9514.43	1253.28
BRCA2_target_21	pancreatobiliary or liver cancer (nos)	3097	3424.47	5833.02	6734.12	6577.07	7388.98	10672.98	1168.85
BRCA2_target_21	prostate cancer (nos)	4683	893.77	4965.31	6008.24	6028.24	7011.25	12006.88	1341.44
BRCA2_target_21	small intestinal, colorectal, or anal cancer (nos)	2774	3380.13	5878.90	7024.77	7097.04	8022.26	16075.36	1797.39
BRCA2_target_21	unspecified primary cancer (nos)	1542	3411.68	5436.46	6567.98	6450.70	7416.13	17622.78	1417.65
BRCA2_target_22	breast cancer (nos)	3654	2416.72	4886.66	5920.58	5870.81	6803.92	20060.13	1306.30
BRCA2_target_22	gastroesophageal carcinoma (nos)	740	3146.23	5361.10	6317.15	6229.22	7064.32	12607.50	1309.34
BRCA2_target_22	head and neck cancer (nos)	535	3152.22	4589.41	5799.00	5721.12	6676.59	9188.33	1291.26
BRCA2_target_22	lung cancer (nos)	8102	3045.81	4911.59	5953.04	5888.45	6791.46	12958.56	1263.84
BRCA2_target_22	ovary, peritoneum, or fallopian tube cancer (nos)	701	3123.93	4927.40	5939.10	5849.59	6777.05	9346.96	1237.14
BRCA2_target_22	pancreatobiliary or liver cancer (nos)	3097	3095.42	5490.79	6433.57	6288.05	7083.75	10350.26	1166.83
BRCA2_target_22	prostate cancer (nos)	4683	790.14	4724.64	5682.98	5748.21	6708.57	11702.80	1310.02
BRCA2_target_22	small intestinal, colorectal, or anal cancer (nos)	2774	3154.45	5554.43	6706.54	6783.09	7710.22	15534.52	1771.36
BRCA2_target_22	unspecified primary cancer (nos)	1542	3147.98	5226.46	6300.64	6177.75	7099.14	17044.08	1399.24
BRCA2_target_23	breast cancer (nos)	3654	2249.58	4512.77	5454.77	5400.67	6211.18	18103.80	1178.09
BRCA2_target_23	gastroesophageal carcinoma (nos)	740	2924.21	4904.18	5755.76	5702.04	6499.68	12197.29	1197.95
BRCA2_target_23	head and neck cancer (nos)	535	2964.61	4189.40	5266.26	5210.63	6095.70	8617.35	1153.13
BRCA2_target_23	lung cancer (nos)	8102	2533.69	4492.16	5404.76	5358.07	6142.38	12517.97	1129.67
BRCA2_target_23	ovary, peritoneum, or fallopian tube cancer (nos)	701	2939.46	4477.22	5454.51	5342.46	6137.82	8651.62	1104.34
BRCA2_target_23	pancreatobiliary or liver cancer (nos)	3097	3024.62	5037.61	5846.54	5729.29	6427.97	9965.47	1036.69
BRCA2_target_23	prostate cancer (nos)	4683	727.86	4334.70	5228.16	5265.87	6116.07	10941.25	1188.70
BRCA2_target_23	small intestinal, colorectal, or anal cancer (nos)	2774	2906.04	5120.59	6129.56	6223.95	7052.85	13921.68	1617.77
BRCA2_target_23	unspecified primary cancer (nos)	1542	2955.29	4736.94	5693.50	5619.04	6463.96	15591.66	1245.82
BRCA2_target_24	breast cancer (nos)	3654	2678.77	5337.84	6480.60	6402.02	7407.10	19897.03	1392.55
BRCA2_target_24	gastroesophageal carcinoma (nos)	740	3473.13	5790.76	6857.62	6754.81	7707.64	14087.89	1388.03
BRCA2_target_24	head and neck cancer (nos)	535	3406.47	4955.60	6309.93	6217.76	7347.70	9629.02	1398.43
BRCA2_target_24	lung cancer (nos)	8102	3342.27	5340.08	6471.29	6390.95	7375.24	14464.72	1363.49
BRCA2_target_24	ovary, peritoneum, or fallopian tube cancer (nos)	701	3391.88	5330.28	6493.32	6368.87	7348.46	10091.01	1329.80
BRCA2_target_24	pancreatobiliary or liver cancer (nos)	3097	3440.04	6004.39	6999.24	6824.93	7696.54	11210.20	1235.76
BRCA2_target_24	prostate cancer (nos)	4683	884.95	5146.49	6234.08	6259.94	7313.72	12445.46	1412.52
BRCA2_target_24	small intestinal, colorectal, or anal cancer (nos)	2774	3410.27	6099.45	7294.77	7291.47	8273.69	15404.45	1774.94
BRCA2_target_24	unspecified primary cancer (nos)	1542	3543.88	5617.20	6794.92	6667.60	7685.85	17076.57	1466.03
BRCA2_target_25	breast cancer (nos)	3654	2541.72	5108.36	6163.57	6077.71	7016.96	18019.28	1305.59
BRCA2_target_25	gastroesophageal carcinoma (nos)	740	3366.07	5507.00	6491.60	6397.61	7246.58	12966.95	1306.17
BRCA2_target_25	head and neck cancer (nos)	535	3187.01	4759.58	6018.62	5895.78	6890.62	9172.03	1298.38
BRCA2_target_25	lung cancer (nos)	8102	3237.99	5080.92	6137.52	6062.23	6984.31	13332.19	1270.55
BRCA2_target_25	ovary, peritoneum, or fallopian tube cancer (nos)	701	3298.38	5107.05	6072.07	6026.25	6940.76	9557.14	1236.72
BRCA2_target_25	pancreatobiliary or liver cancer (nos)	3097	3151.75	5649.84	6579.63	6433.49	7259.41	10286.01	1153.73
BRCA2_target_25	prostate cancer (nos)	4683	815.22	4914.38	5932.82	5955.55	6954.04	11561.68	1328.90
BRCA2_target_25	small intestinal, colorectal, or anal cancer (nos)	2774	3182.42	5781.98	6892.06	6914.09	7796.87	15215.26	1679.73
BRCA2_target_25	unspecified primary cancer (nos)	1542	3357.24	5370.77	6436.98	6314.60	7267.54	17020.33	1373.59
BRCA2_target_26	breast cancer (nos)	3654	2854.73	5529.33	6699.44	6594.55	7622.00	20737.00	1437.38
BRCA2_target_26	gastroesophageal carcinoma (nos)	740	3475.50	5972.33	7049.65	6955.85	7917.14	14545.13	1445.55
BRCA2_target_26	head and neck cancer (nos)	535	3528.93	5079.55	6464.59	6378.34	7509.38	10050.99	1421.48
BRCA2_target_26	lung cancer (nos)	8102	3325.83	5483.12	6659.54	6556.20	7554.67	14565.29	1388.12
BRCA2_target_26	ovary, peritoneum, or fallopian tube cancer (nos)	701	3477.07	5486.54	6662.95	6524.80	7540.44	10350.60	1348.11
BRCA2_target_26	pancreatobiliary or liver cancer (nos)	3097	3554.38	6189.49	7163.19	6995.36	7852.73	11779.06	1259.14
BRCA2_target_26	prostate cancer (nos)	4683	948.48	5306.17	6413.79	6437.87	7517.36	12693.83	1445.81
BRCA2_target_26	small intestinal, colorectal, or anal cancer (nos)	2774	3530.13	6265.12	7520.77	7565.48	8568.50	16898.70	1903.53
BRCA2_target_26	unspecified primary cancer (nos)	1542	3531.22	5798.47	6967.20	6860.63	7890.19	18784.08	1519.70
BRCA2_target_3	breast cancer (nos)	3654	2430.78	4568.21	5522.64	5511.24	6380.99	19108.57	1235.84
BRCA2_target_3	gastroesophageal carcinoma (nos)	740	2895.55	5016.46	5913.85	5861.58	6675.92	12246.49	1249.03
BRCA2_target_3	head and neck cancer (nos)	535	2989.58	4287.60	5404.62	5360.48	6280.05	8776.65	1215.79
BRCA2_target_3	lung cancer (nos)	8102	2784.67	4574.70	5539.70	5496.04	6346.92	11565.32	1191.43
BRCA2_target_3	ovary, peritoneum, or fallopian tube cancer (nos)	701	2899.15	4590.78	5536.14	5487.69	6348.13	8938.05	1168.95
BRCA2_target_3	pancreatobiliary or liver cancer (nos)	3097	2701.58	5127.58	6032.82	5903.65	6682.32	9985.82	1106.26
BRCA2_target_3	prostate cancer (nos)	4683	754.60	4430.13	5323.50	5394.26	6298.30	11126.58	1236.43
BRCA2_target_3	small intestinal, colorectal, or anal cancer (nos)	2774	2882.83	5203.37	6302.22	6387.16	7296.69	15077.22	1708.88
BRCA2_target_3	unspecified primary cancer (nos)	1542	2811.30	4868.01	5863.39	5788.83	6669.28	17026.78	1334.83
BRCA2_target_4	breast cancer (nos)	3654	2448.16	4716.25	5661.44	5632.39	6507.72	19360.36	1244.58
BRCA2_target_4	gastroesophageal carcinoma (nos)	740	2924.36	5114.10	6040.59	5974.34	6765.31	12258.72	1247.38
BRCA2_target_4	head and neck cancer (nos)	535	3122.22	4459.50	5553.25	5527.27	6508.06	8942.21	1256.02
BRCA2_target_4	lung cancer (nos)	8102	2768.42	4747.04	5748.01	5697.44	6582.07	12219.68	1234.77
BRCA2_target_4	ovary, peritoneum, or fallopian tube cancer (nos)	701	2837.43	4731.92	5723.87	5637.62	6497.85	9070.15	1206.60
BRCA2_target_4	pancreatobiliary or liver cancer (nos)	3097	2675.64	5265.91	6144.39	6030.02	6808.01	10027.55	1133.95
BRCA2_target_4	prostate cancer (nos)	4683	871.06	4571.92	5487.61	5543.14	6467.57	10910.25	1248.69
BRCA2_target_4	small intestinal, colorectal, or anal cancer (nos)	2774	2936.04	5357.29	6434.08	6494.95	7416.23	14985.30	1661.55
BRCA2_target_4	unspecified primary cancer (nos)	1542	2911.69	5022.75	6041.17	5940.25	6850.48	15331.59	1341.69
BRCA2_target_5	breast cancer (nos)	3654	2614.25	5047.21	6035.73	6010.69	6935.62	20469.73	1307.26
BRCA2_target_5	gastroesophageal carcinoma (nos)	740	3338.09	5465.58	6443.01	6356.67	7183.00	13346.78	1309.03
BRCA2_target_5	head and neck cancer (nos)	535	3384.58	4720.32	5905.79	5869.98	6881.52	9496.04	1313.27
BRCA2_target_5	lung cancer (nos)	8102	3058.34	5045.54	6117.45	6039.98	6967.34	12517.60	1282.06
BRCA2_target_5	ovary, peritoneum, or fallopian tube cancer (nos)	701	3223.69	5018.92	6070.04	5986.70	6881.34	9555.85	1253.40
BRCA2_target_5	pancreatobiliary or liver cancer (nos)	3097	3112.92	5672.98	6561.37	6423.95	7231.32	10609.58	1163.33
BRCA2_target_5	prostate cancer (nos)	4683	810.59	4864.38	5866.94	5900.16	6876.46	11637.95	1316.98
BRCA2_target_5	small intestinal, colorectal, or anal cancer (nos)	2774	3251.87	5740.07	6853.12	6886.27	7805.07	15525.08	1718.81
BRCA2_target_5	unspecified primary cancer (nos)	1542	3317.15	5336.55	6388.08	6285.84	7226.78	16532.87	1385.92
BRCA2_target_6	breast cancer (nos)	3654	2606.98	5096.92	6160.22	6098.54	7052.20	19861.25	1314.31
BRCA2_target_6	gastroesophageal carcinoma (nos)	740	3364.28	5543.56	6558.00	6441.68	7302.30	13286.40	1321.37
BRCA2_target_6	head and neck cancer (nos)	535	3220.76	4786.64	6002.53	5904.80	6903.58	9279.26	1287.00
BRCA2_target_6	lung cancer (nos)	8102	3222.67	5085.37	6147.40	6062.26	6965.73	12614.41	1263.25
BRCA2_target_6	ovary, peritoneum, or fallopian tube cancer (nos)	701	3324.31	5080.82	6180.00	6047.80	6945.05	10347.89	1232.09
BRCA2_target_6	pancreatobiliary or liver cancer (nos)	3097	3459.62	5734.14	6644.98	6497.86	7306.02	10937.68	1155.04
BRCA2_target_6	prostate cancer (nos)	4683	849.39	4922.52	5945.18	5970.16	6963.84	11890.60	1329.30
BRCA2_target_6	small intestinal, colorectal, or anal cancer (nos)	2774	3244.30	5796.91	6951.18	7014.40	7939.66	15587.91	1786.42
BRCA2_target_6	unspecified primary cancer (nos)	1542	3405.81	5368.23	6490.85	6357.44	7279.86	17672.37	1401.12
BRCA2_target_7	breast cancer (nos)	3654	2461.76	4723.71	5798.54	5747.01	6733.31	19592.18	1343.50
BRCA2_target_7	gastroesophageal carcinoma (nos)	740	2873.10	5223.74	6232.60	6124.49	7029.24	12809.12	1352.39
BRCA2_target_7	head and neck cancer (nos)	535	2989.65	4487.32	5683.62	5627.05	6672.35	9226.96	1349.58
BRCA2_target_7	lung cancer (nos)	8102	2659.43	4739.41	5851.36	5780.76	6745.45	12132.90	1322.99
BRCA2_target_7	ovary, peritoneum, or fallopian tube cancer (nos)	701	2731.32	4798.80	5807.16	5753.36	6698.48	9125.82	1302.75
BRCA2_target_7	pancreatobiliary or liver cancer (nos)	3097	2607.12	5337.47	6340.59	6187.08	7050.86	10138.62	1221.94
BRCA2_target_7	prostate cancer (nos)	4683	855.55	4588.42	5552.65	5629.04	6627.43	11406.79	1348.07
BRCA2_target_7	small intestinal, colorectal, or anal cancer (nos)	2774	2865.42	5406.58	6594.50	6642.21	7602.35	15772.71	1780.37
BRCA2_target_7	unspecified primary cancer (nos)	1542	2744.38	5025.04	6147.99	6055.72	7083.21	16809.52	1447.18
BRCA2_target_8	breast cancer (nos)	3654	2670.25	5107.50	6118.70	6049.89	6951.28	19455.98	1260.92
BRCA2_target_8	gastroesophageal carcinoma (nos)	740	3368.34	5510.48	6465.04	6370.99	7184.71	12546.73	1252.70
BRCA2_target_8	head and neck cancer (nos)	535	3463.27	4786.95	5960.32	5871.15	6804.84	9225.62	1243.88
BRCA2_target_8	lung cancer (nos)	8102	3242.15	5096.87	6100.87	6025.70	6899.81	12189.75	1212.42
BRCA2_target_8	ovary, peritoneum, or fallopian tube cancer (nos)	701	3431.28	5104.55	6079.62	5996.48	6855.93	9435.82	1171.85
BRCA2_target_8	pancreatobiliary or liver cancer (nos)	3097	3264.51	5699.25	6592.97	6437.76	7212.00	10545.29	1116.05
BRCA2_target_8	prostate cancer (nos)	4683	915.54	4936.65	5880.62	5915.91	6852.82	11819.56	1263.74
BRCA2_target_8	small intestinal, colorectal, or anal cancer (nos)	2774	3407.68	5744.60	6877.50	6915.95	7800.49	15229.93	1686.69
BRCA2_target_8	unspecified primary cancer (nos)	1542	3419.45	5374.63	6412.07	6308.90	7220.60	16772.49	1341.04
BRCA2_target_9	breast cancer (nos)	3654	2851.28	5286.63	6376.25	6283.20	7235.04	19684.03	1345.82
BRCA2_target_9	gastroesophageal carcinoma (nos)	740	3415.51	5752.20	6748.01	6640.68	7514.19	13623.47	1353.12
BRCA2_target_9	head and neck cancer (nos)	535	3429.27	4885.74	6170.89	6094.23	7126.47	9838.11	1339.64
BRCA2_target_9	lung cancer (nos)	8102	3232.62	5236.75	6326.76	6238.19	7167.90	13923.31	1302.93
BRCA2_target_9	ovary, peritoneum, or fallopian tube cancer (nos)	701	3346.05	5268.67	6310.71	6221.56	7166.78	9825.81	1268.03
BRCA2_target_9	pancreatobiliary or liver cancer (nos)	3097	3417.50	5898.08	6827.92	6674.16	7477.54	11145.01	1184.55
BRCA2_target_9	prostate cancer (nos)	4683	985.03	5077.70	6110.72	6133.40	7129.70	12183.66	1354.53
BRCA2_target_9	small intestinal, colorectal, or anal cancer (nos)	2774	3346.26	5973.78	7138.66	7193.41	8121.71	16299.30	1783.69
BRCA2_target_9	unspecified primary cancer (nos)	1542	3442.51	5527.42	6638.15	6550.09	7521.45	17234.39	1435.26
EGFR_target_21	breast cancer (nos)	3654	3081.88	4773.00	5882.40	5841.30	6698.82	40314.35	1687.46
EGFR_target_21	gastroesophageal carcinoma (nos)	740	3245.66	5150.26	6077.44	6558.18	6870.02	54120.58	3898.30
EGFR_target_21	head and neck cancer (nos)	535	3078.85	4419.85	5629.63	5601.58	6385.61	23722.52	1625.84
EGFR_target_21	lung cancer (nos)	8102	2834.28	4745.98	5775.54	5829.10	6603.40	41981.07	1719.97
EGFR_target_21	ovary, peritoneum, or fallopian tube cancer (nos)	701	3182.12	4736.92	5646.29	5605.44	6388.75	10038.34	1170.25
EGFR_target_21	pancreatobiliary or liver cancer (nos)	3097	3173.33	5283.23	6137.35	6035.55	6741.85	21714.19	1273.18
EGFR_target_21	prostate cancer (nos)	4683	3132.82	4649.18	5727.46	5774.29	6735.20	13365.66	1400.30
EGFR_target_21	small intestinal, colorectal, or anal cancer (nos)	2774	3208.56	5335.07	6399.34	6458.81	7285.08	43464.92	2060.54
EGFR_target_21	unspecified primary cancer (nos)	1542	3155.85	5020.42	6058.47	6040.67	6877.42	28625.55	1657.80
EGFR_target_23	breast cancer (nos)	3654	2942.57	4593.64	5701.20	5653.99	6513.28	38013.09	1635.08
EGFR_target_23	gastroesophageal carcinoma (nos)	740	3088.22	4926.66	5900.00	6356.62	6674.27	53843.25	3850.45
EGFR_target_23	head and neck cancer (nos)	535	2888.87	4244.75	5373.87	5376.89	6196.58	22084.03	1538.83
EGFR_target_23	lung cancer (nos)	8102	2704.41	4554.67	5538.72	5597.47	6359.26	40537.31	1650.89
EGFR_target_23	ovary, peritoneum, or fallopian tube cancer (nos)	701	2936.41	4504.12	5440.19	5403.59	6224.23	9835.67	1169.82
EGFR_target_23	pancreatobiliary or liver cancer (nos)	3097	3063.96	5072.83	5920.64	5833.39	6552.40	21199.73	1249.15
EGFR_target_23	prostate cancer (nos)	4683	3073.91	4438.08	5494.82	5560.57	6515.01	13166.57	1363.09
EGFR_target_23	small intestinal, colorectal, or anal cancer (nos)	2774	3047.55	5119.01	6179.78	6241.65	7066.99	41342.57	1981.60
EGFR_target_23	unspecified primary cancer (nos)	1542	3028.90	4802.94	5797.93	5789.74	6633.65	24179.93	1538.74
MET_target_12	breast cancer (nos)	3654	3070.85	5223.21	6413.92	6306.38	7321.70	14470.56	1413.19
MET_target_12	gastroesophageal carcinoma (nos)	740	3517.72	5602.79	6590.44	6904.36	7560.22	46523.94	3160.15
MET_target_12	head and neck cancer (nos)	535	3477.30	4846.46	6235.42	6123.86	7220.38	10106.23	1435.67
MET_target_12	lung cancer (nos)	8102	3165.20	5212.69	6384.65	6355.69	7323.26	27250.80	1553.45
MET_target_12	ovary, peritoneum, or fallopian tube cancer (nos)	701	3334.04	5159.13	6256.39	6214.03	7242.69	10542.02	1379.62
MET_target_12	pancreatobiliary or liver cancer (nos)	3097	3282.84	5755.45	6735.89	6608.59	7430.27	21367.41	1313.52
MET_target_12	prostate cancer (nos)	4683	2772.32	5074.90	6272.39	6350.27	7460.27	16638.63	1606.46
MET_target_12	small intestinal, colorectal, or anal cancer (nos)	2774	3351.36	5771.18	6866.68	6872.32	7763.83	42350.77	1837.75
MET_target_12	unspecified primary cancer (nos)	1542	3379.16	5507.24	6670.63	6636.92	7594.77	32722.97	1881.81
MET_target_13	breast cancer (nos)	3654	3478.67	5500.10	6761.13	6634.14	7689.08	14430.54	1459.66
MET_target_13	gastroesophageal carcinoma (nos)	740	3468.89	5882.24	6875.77	7141.64	7841.20	47213.42	3054.78
MET_target_13	head and neck cancer (nos)	535	3743.27	5068.84	6532.95	6417.21	7545.70	10470.54	1476.18
MET_target_13	lung cancer (nos)	8102	3227.80	5456.05	6658.67	6629.30	7634.44	25687.89	1577.67
MET_target_13	ovary, peritoneum, or fallopian tube cancer (nos)	701	3546.03	5434.13	6602.42	6515.70	7571.08	10881.42	1417.76
MET_target_13	pancreatobiliary or liver cancer (nos)	3097	3498.46	6028.76	7044.41	6904.36	7760.61	19892.32	1338.26
MET_target_13	prostate cancer (nos)	4683	2651.47	5343.34	6547.44	6602.80	7732.11	16532.06	1601.82
MET_target_13	small intestinal, colorectal, or anal cancer (nos)	2774	3311.76	5882.40	6987.14	6919.30	7849.10	37341.80	1608.26
MET_target_13	unspecified primary cancer (nos)	1542	3541.89	5706.25	6925.34	6898.01	7883.90	32689.71	1859.34
PIK3CA_target_20	breast cancer (nos)	3654	3398.75	5503.65	6853.09	6760.45	7848.32	31500.66	1702.68
PIK3CA_target_20	gastroesophageal carcinoma (nos)	740	3609.62	5911.76	7076.59	6987.72	7974.89	12547.92	1493.74
PIK3CA_target_20	head and neck cancer (nos)	535	3626.57	5126.26	6579.92	6627.98	7659.58	18599.42	1845.03
PIK3CA_target_20	lung cancer (nos)	8102	3396.99	5471.15	6765.97	6737.20	7799.06	21360.74	1682.95
PIK3CA_target_20	ovary, peritoneum, or fallopian tube cancer (nos)	701	3454.25	5481.72	6796.45	6699.69	7708.22	16015.00	1648.53
PIK3CA_target_20	pancreatobiliary or liver cancer (nos)	3097	3390.78	6161.21	7214.73	7030.89	7942.44	12597.92	1344.99
PIK3CA_target_20	prostate cancer (nos)	4683	3420.31	5325.27	6697.38	6746.34	7958.51	24158.47	1780.51
PIK3CA_target_20	small intestinal, colorectal, or anal cancer (nos)	2774	3504.76	6093.31	7271.88	7122.06	8113.01	16887.40	1521.87
PIK3CA_target_20	unspecified primary cancer (nos)	1542	3467.28	5807.01	7090.24	6969.78	8064.84	17605.41	1637.74
PIK3CA_target_9	breast cancer (nos)	3654	3171.35	4826.20	5784.38	5746.21	6551.84	26361.80	1294.54
PIK3CA_target_9	gastroesophageal carcinoma (nos)	740	3352.25	5082.94	5953.51	5879.94	6580.75	9741.18	1091.48
PIK3CA_target_9	head and neck cancer (nos)	535	3271.68	4549.60	5564.66	5637.37	6402.85	14495.29	1378.42
PIK3CA_target_9	lung cancer (nos)	8102	3120.93	4773.61	5696.16	5684.92	6440.76	16855.19	1246.73
PIK3CA_target_9	ovary, peritoneum, or fallopian tube cancer (nos)	701	3231.30	4799.10	5767.79	5706.70	6485.99	12992.37	1229.10
PIK3CA_target_9	pancreatobiliary or liver cancer (nos)	3097	2938.98	5248.78	6013.45	5901.94	6564.78	10179.53	988.78
PIK3CA_target_9	prostate cancer (nos)	4683	3209.87	4704.35	5678.63	5727.26	6593.84	19706.02	1329.75
PIK3CA_target_9	small intestinal, colorectal, or anal cancer (nos)	2774	3106.45	5214.72	6044.47	5968.34	6688.02	13948.16	1115.91
PIK3CA_target_9	unspecified primary cancer (nos)	1542	3244.44	5032.70	5928.07	5868.55	6664.44	13986.45	1222.27
