# Supplementary material for: Analytical validation and sequencing coverage studies suggest that performance of a liquid biopsy assay is tumor agnostic (DNA-is-DNA)
Source: PLoS One. 2025 Aug 1;20(8):e0329392. doi: 10.1371/journal.pone.0329392 (PMC12316276; doi:10.1371/journal.pone.0329392)
Supplement: S2 File — (ZIP) [file pone.0329392.s002.zip]

Archive with 11 entries (10 files):
- Supplement Figures/
- Supplement Figures/S1 Fig.tif
- __MACOSX/Supplement Figures/._S1 Fig.tif
- Supplement Figures/S2 Fig.tif
- __MACOSX/Supplement Figures/._S2 Fig.tif
- Supplement Figures/S3 Fig.tif
- __MACOSX/Supplement Figures/._S3 Fig.tif
- Supplement Figures/S4 Fig.pdf
- __MACOSX/Supplement Figures/._S4 Fig.pdf
- Supplement Figures/S5 Fig.pdf
- __MACOSX/Supplement Figures/._S5 Fig.pdf
